# Supplementary material for: Resolving subcellular plant metabolism
Source: Plant J. 2019 Sep 25;100(3):438–55. doi: 10.1111/tpj.14472 (PMC8653894; doi:10.1111/tpj.14472)
Supplement: Supplementary file 10 — Table S2. Pearson correlated subcellular marker set with total proteome. [file TPJ-100-438-s008.xlsx]

## Sheet: >0.95
Fürtauer, Küstner et al., 2019
Pearson correlated subcellular marker with whole Proteome. Pearson correlation coefficient was set to be >0.95 in 2 out of 3 replicates
Ler 08h	Ler 08h	Ler 08h	Ler 08h	Ler 08h	Ler 08h	Ler 12h	Ler 12h	Ler 12h	Ler 12h	Ler 12h	Ler 12h	Ler 18h	Ler 18h	Ler 18h	Ler 18h	Ler 18h	Ler 18h	gin2-1 08h	gin2-1 08h	gin2-1 08h	gin2-1 08h	gin2-1 08h	gin2-1 08h	gin2-1 12h	gin2-1 12h	gin2-1 12h	gin2-1 12h	gin2-1 12h	gin2-1 12h	gin2-1 18h	gin2-1 18h	gin2-1 18h	gin2-1 18h	gin2-1 18h	gin2-1 18h
plastid	cytosol	vacuole	mitochondrion	nucleus	peroxisome	plastid	cytosol	vacuole	mitochondrion	nucleus	peroxisome	plastid	cytosol	vacuole	mitochondrion	nucleus	peroxisome	plastid	cytosol	vacuole	mitochondrion	nucleus	peroxisome	plastid	cytosol	vacuole	mitochondrion	nucleus	peroxisome	plastid	cytosol	vacuole	mitochondrion	nucleus	peroxisome
AT1G02560.1	AT3G13930.1		AT1G73230.1	AT1G74560.1	AT5G65620.1	AT1G01090.1		AT1G12240.1	AT1G09210.1	AT1G14650.2	AT3G09840.1	AT1G01080.1		AT1G02305.1	AT3G12390.1	AT1G12250.2	AT1G60550.1	AT1G01080.1		AT1G12240.1	AT1G09770.1	AT1G23820.1	AT1G20620.5	AT1G01080.1	AT3G08590.2	AT1G09010.1	AT1G03600.1	AT1G07370.1	AT1G04410.1	AT1G01090.1		AT1G12240.1	AT3G07770.1	AT1G01090.1	AT1G04410.1
AT1G03475.1			AT2G19480.3			AT1G02560.1		AT1G45201.2	AT1G13020.1	AT1G48920.1	AT3G25230.1	AT1G01090.1		AT1G09010.1		AT1G12900.4		AT1G01090.1		AT1G47128.1	AT1G12270.1	AT1G74560.1	AT1G23310.1	AT1G01090.1	AT3G25530.1	AT1G12240.1	AT1G06430.1	AT1G09770.1	AT1G06130.2	AT1G03475.1		AT1G21680.1	AT4G26780.1	AT3G04790.1	AT1G11860.3
AT1G03630.2			AT3G49010.3			AT1G03475.1		AT1G47128.1	AT1G74030.1	AT1G74560.1	AT4G14040.1	AT1G03475.1		AT1G09620.1		AT1G20020.1		AT1G02560.1		AT1G62660.1	AT1G15930.2	AT3G07770.1	AT3G14415.3	AT1G02150.1	AT4G17090.1	AT1G55265.1	AT1G17745.1	AT1G14150.1	AT1G07890.8	AT1G03630.2		AT2G22170.1	AT5G08530.1		AT1G47420.1
AT1G03680.1			AT4G26110.2			AT1G03600.1		AT1G59870.1	AT2G20280.1	AT1G79280.1		AT1G03630.2		AT1G09850.1		AT1G42970.1		AT1G03475.1		AT3G14067.1	AT1G16470.2	AT3G15000.1	AT4G33010.1	AT1G02560.1	AT4G34870.1	AT1G59870.1	AT1G19920.1	AT1G23820.1	AT1G11930.2	AT1G03680.1		AT3G14067.1	AT5G65720.1		AT1G48030.2
AT1G04420.1			AT4G26780.1			AT1G03630.2		AT1G62660.1	AT2G25970.1	AT2G30620.1		AT1G03680.1		AT1G12240.1		AT1G80600.1		AT1G03600.1		AT3G58730.1	AT1G21750.1	AT4G10480.2		AT1G03475.1	AT5G50950.2	AT1G62660.1	AT1G23820.1	AT1G26110.2	AT1G13440.1	AT1G06680.1		AT3G14210.1			AT1G60550.1
AT1G06190.1			AT5G35100.1			AT1G03680.1		AT1G70890.1	AT2G33210.2	AT2G32600.1		AT1G04420.1		AT1G53310.3		AT2G22360.1		AT1G03630.2		AT3G60340.2	AT1G22450.1	AT4G13850.1		AT1G03630.2	AT5G51970.2	AT1G71695.1	AT1G31340.1	AT1G48920.1	AT1G18080.1	AT1G06950.1		AT3G58730.1			AT1G67350.2
AT1G06680.1						AT1G05385.1		AT1G71695.1	AT2G33340.2	AT2G33410.1		AT1G05190.1		AT1G59870.1		AT2G30170.1		AT1G03680.1		AT5G20280.1	AT1G31340.1	AT5G20200.1		AT1G03680.1	AT5G59880.2	AT1G74210.1	AT1G31440.1	AT1G61150.5	AT1G27450.1	AT1G07320.4		AT5G41790.1			AT1G79230.3
AT1G06950.1						AT1G06130.2		AT1G72160.1	AT3G01480.1	AT3G07170.1		AT1G06680.1		AT1G62660.1		AT2G36145.1		AT1G04420.1			AT1G47420.1	AT5G22650.2		AT1G04420.1		AT2G20990.1	AT1G49760.2	AT1G74560.1	AT1G42970.1	AT1G07700.1					AT2G05710.1
AT1G07320.4						AT1G06460.1		AT1G74210.1	AT3G07660.1	AT4G26840.1		AT1G06950.1		AT1G71695.1		AT2G37500.2		AT1G05385.1			AT1G48030.2	AT5G23540.1		AT1G06130.2		AT2G22170.1	AT1G50450.1	AT1G76860.1	AT1G43670.1	AT1G09130.2					AT2G21870.1
AT1G07700.1						AT1G06950.1		AT2G20990.1	AT3G07770.1	AT4G39680.2		AT1G09340.1		AT1G74210.1		AT2G42130.3		AT1G06430.1			AT1G49760.2			AT1G06190.1		AT3G49110.1	AT1G51980.1	AT2G14170.2	AT1G47420.1	AT1G09340.1					AT2G24200.2
AT1G09130.2						AT1G07320.4		AT2G22170.1	AT3G10650.1	AT5G20200.1		AT1G09795.1		AT2G20990.1		AT3G11630.1		AT1G06680.1			AT1G53240.1			AT1G06510.1		AT3G58730.1	AT1G53240.1	AT2G33340.2	AT1G48030.2	AT1G09795.1					AT2G26080.1
AT1G09795.1						AT1G07700.1		AT3G11780.1	AT4G22670.1			AT1G10760.1		AT2G32810.1		AT3G16000.1		AT1G06950.1			AT1G59900.1			AT1G06680.1		AT4G01610.2	AT1G54220.2	AT3G07480.1	AT1G53280.1	AT1G10760.1					AT2G28900.1
AT1G10760.1						AT1G08550.2		AT3G14067.1	AT4G26780.1			AT1G11720.1		AT2G35780.1		AT3G23940.2		AT1G07320.4			AT1G70310.1			AT1G06690.1		AT4G29260.1	AT1G60550.1	AT4G11820.1	AT1G72370.2	AT1G13270.1					AT2G36530.1
AT1G12250.2						AT1G09130.2		AT3G14210.1	AT4G39680.2			AT1G11860.3		AT3G14210.1		AT3G46630.1		AT1G07700.1			AT1G71310.2			AT1G06950.1		AT4G30810.1	AT1G67350.2	AT4G14930.1	AT2G07698.1	AT1G14810.1					AT3G06050.1
AT1G12410.1						AT1G09340.1		AT3G49120.1	AT5G02770.1			AT1G12250.2		AT4G01610.2		AT3G47860.1		AT1G08520.1			AT1G73230.1			AT1G07320.4		AT4G39730.1	AT1G71310.2	AT4G32720.2	AT2G19480.3	AT1G14980.1					AT3G23990.1
AT1G12800.1						AT1G09795.1		AT4G36195.2	AT5G14590.1			AT1G12410.1		AT5G10560.1		AT3G63190.1		AT1G08550.2			AT1G74230.1			AT1G07780.5		AT5G44020.1	AT1G71730.1	AT5G03740.1	AT2G20690.1	AT1G16080.1					AT3G25530.1
AT1G12900.4						AT1G10760.1		AT5G19860.1	AT5G16660.2			AT1G12900.4		AT5G41790.1		AT4G01690.1		AT1G09340.1			AT1G74560.1			AT1G08110.3		AT5G60360.1	AT1G74030.1	AT5G26210.1	AT2G26080.1	AT1G16720.1					AT3G53430.1
AT1G13270.1						AT1G11870.1		AT5G34850.1				AT1G14810.1		AT5G44020.1		AT4G04020.1		AT1G09795.1			AT1G79230.3			AT1G08520.1			AT1G74230.1	AT5G40490.1	AT2G30970.2	AT1G16880.1					AT3G56070.2
AT1G14810.1						AT1G12230.1		AT5G44020.1				AT1G15140.1		AT5G60360.1		AT4G08390.3		AT1G10522.2			AT2G05710.1			AT1G09130.2			AT1G74560.1	AT5G48480.1	AT2G31670.1	AT1G17220.1					AT3G61440.1
AT1G15390.1						AT1G12250.2		AT5G49215.2				AT1G15820.1				AT4G15510.3		AT1G10760.1			AT2G19760.1			AT1G09340.1			AT1G76860.1		AT2G32060.3	AT1G17650.1					AT4G32470.1
AT1G15980.1						AT1G12410.1		AT5G49760.1				AT1G16080.1				AT4G16155.1		AT1G11430.1			AT2G21870.1			AT1G09795.1			AT1G77060.1		AT2G34460.1	AT1G20020.1					AT4G33010.1
AT1G16080.1						AT1G14320.1		AT5G60360.1				AT1G16720.1				AT4G21860.3		AT1G11720.1			AT2G29530.2			AT1G10760.1			AT1G79920.1		AT2G35010.2	AT1G21440.1					AT4G35090.1
AT1G16880.1						AT1G14810.1						AT1G16880.1				AT4G26555.1		AT1G11750.1			AT2G30970.2			AT1G10960.1			AT1G80670.1		AT2G41840.1	AT1G23310.1					AT4G37910.1
AT1G17160.2						AT1G15980.1						AT1G17220.1				AT4G28030.2		AT1G11870.1			AT2G33150.1			AT1G11430.1			AT2G01140.1		AT3G02230.1	AT1G23740.1					AT4G37930.1
AT1G17220.1						AT1G16080.1						AT1G17650.1				AT4G39710.1		AT1G12230.1			AT2G33255.1			AT1G11720.1			AT2G05840.1		AT3G09200.1	AT1G29900.1					AT5G08690.1
AT1G17650.1						AT1G16880.1						AT1G20020.1				AT5G11200.1		AT1G12250.2			AT2G33410.1			AT1G11860.3			AT2G07698.1		AT3G12260.1	AT1G29920.1					AT5G09590.1
AT1G18500.1						AT1G17220.1						AT1G21440.1				AT5G16620.1		AT1G12410.1			AT2G40660.1			AT1G11870.1			AT2G16600.1		AT3G12390.1	AT1G31180.1					AT5G09660.2
AT1G20020.1						AT1G20020.1						AT1G23310.1				AT5G18660.1		AT1G12800.1			AT2G46280.2			AT1G11930.2			AT2G16780.1		AT3G15640.2	AT1G31330.1					AT5G12040.1
AT1G20810.1						AT1G23740.1						AT1G23740.1				AT5G45930.1		AT1G12900.4			AT3G06050.1			AT1G12230.1			AT2G20260.1		AT3G20390.1	AT1G32060.1					AT5G37510.1
AT1G23740.1						AT1G27450.1						AT1G26230.1				AT5G48220.1		AT1G13270.1			AT3G07170.1			AT1G12410.1			AT2G20420.1		AT3G23990.1	AT1G32200.2					AT5G47210.1
AT1G29900.1						AT1G29900.1						AT1G29900.1				AT5G65840.1		AT1G14150.1			AT3G07770.1			AT1G12800.1			AT2G21870.1		AT3G26060.1	AT1G32990.1					AT5G63980.1
AT1G31180.1						AT1G29920.1						AT1G31180.1						AT1G14320.1			AT3G09840.1			AT1G12900.4			AT2G26340.1		AT3G27890.1	AT1G33810.1
AT1G32060.1						AT1G31160.1						AT1G31330.1						AT1G14410.1			AT3G10920.1			AT1G14320.1			AT2G28190.1		AT3G46740.1	AT1G34430.1
AT1G32200.2						AT1G31330.1						AT1G32060.1						AT1G14810.1			AT3G12390.1			AT1G14810.1			AT2G32060.3		AT3G53430.1	AT1G35680.1
AT1G32220.1						AT1G31860.1						AT1G32200.2						AT1G14980.1			AT3G13460.1			AT1G15140.1			AT2G33340.2		AT3G61440.1	AT1G42970.1
AT1G32500.1						AT1G32060.1						AT1G32500.1						AT1G15140.1			AT3G13860.1			AT1G15390.1			AT2G33410.1		AT3G62530.1	AT1G48520.1
AT1G32900.1						AT1G32220.1						AT1G32990.1						AT1G15820.1			AT3G23990.1			AT1G15980.1			AT2G35605.1		AT4G14880.4	AT1G48920.1
AT1G34430.1						AT1G32500.1						AT1G33810.1						AT1G15980.1			AT3G25230.1			AT1G16720.1			AT2G39990.1		AT4G26300.1	AT1G50900.1
AT1G35420.1						AT1G32990.1						AT1G34430.1						AT1G16080.1			AT3G52300.1			AT1G16880.1			AT2G42530.1		AT4G26840.1	AT1G51110.1
AT1G36390.2						AT1G34430.1						AT1G35680.1						AT1G16720.1			AT3G56070.2			AT1G17220.1			AT2G42540.1		AT4G33010.1	AT1G53280.1
AT1G43560.1						AT1G35420.1						AT1G48520.1						AT1G16880.1			AT3G62530.1			AT1G17650.1			AT2G46820.2		AT4G35090.1	AT1G54780.1
AT1G48520.1						AT1G35680.1						AT1G48920.1						AT1G17220.1			AT4G13850.1			AT1G18490.1			AT3G01500.2		AT4G37930.1	AT1G55480.1
AT1G49970.1						AT1G36390.2						AT1G50450.1						AT1G17650.1			AT4G26110.2			AT1G18500.1			AT3G05530.1		AT4G39980.1	AT1G55490.2
AT1G50900.1						AT1G42970.1						AT1G50900.1						AT1G18500.1			AT4G26780.1			AT1G18640.2			AT3G05625.1		AT5G04430.1	AT1G56050.1
AT1G51100.1						AT1G43560.1						AT1G51110.1						AT1G19920.1			AT4G35000.1			AT1G20020.1			AT3G06050.1		AT5G05780.1	AT1G56190.2
AT1G52670.1						AT1G48520.1						AT1G52230.1						AT1G20020.1			AT4G35260.1			AT1G20340.1			AT3G07480.1		AT5G08410.1	AT1G62640.2
AT1G53670.1						AT1G49970.1						AT1G54780.1						AT1G20810.1			AT4G37910.1			AT1G21350.3			AT3G07770.1		AT5G08690.1	AT1G62750.1
AT1G54780.1						AT1G50450.1						AT1G55480.1						AT1G21350.3			AT4G38630.1			AT1G21440.1			AT3G09440.2		AT5G09660.2	AT1G62780.1
AT1G55480.1						AT1G50900.1						AT1G55490.2						AT1G21440.1			AT4G38710.1			AT1G21600.2			AT3G09810.1		AT5G11950.2	AT1G63610.1
AT1G55490.2						AT1G51110.1						AT1G56050.1						AT1G21600.2			AT5G09590.1			AT1G23310.1			AT3G09840.1		AT5G13450.1	AT1G63940.1
AT1G56050.1						AT1G53670.1						AT1G60000.1						AT1G70600.1			AT5G20200.1			AT1G23740.1			AT3G11400.1		AT5G14740.2	AT1G65260.1
AT1G60000.1						AT1G54780.1						AT1G62640.2						AT1G23310.1			AT5G37475.1			AT1G26230.1			AT3G11710.1		AT5G15090.2	AT1G66430.1
AT1G61520.3						AT1G55480.1						AT1G62750.1						AT1G23740.1			AT5G37510.1			AT1G27400.1			AT3G12390.1		AT5G23060.1	AT1G66670.1
AT1G62180.1						AT1G55490.2						AT1G62780.1						AT1G24360.1			AT5G47210.1			AT1G29900.1			AT3G13860.1		AT5G40770.1	AT1G67090.1
AT1G62640.2						AT1G56050.1						AT1G63610.1						AT1G26230.1			AT5G48580.1			AT1G29920.1			AT3G18165.1		AT5G56030.1	AT1G67280.1
AT1G62750.1						AT1G56190.2						AT1G63940.1						AT1G26630.1			AT5G48880.1			AT1G31180.1			AT3G25230.1		AT5G58290.1	AT1G69740.2
AT1G62780.1						AT1G56500.1						AT1G65260.1						AT1G29700.1			AT5G63400.1			AT1G31230.1			AT3G46560.1		AT5G63400.1	AT1G70820.1
AT1G63610.1						AT1G60000.1						AT1G66430.1						AT1G29900.1			AT5G64130.1			AT1G31330.1			AT3G48000.1		AT5G63980.1	AT1G71500.1
AT1G64770.1						AT1G62640.2						AT1G66670.1						AT1G29920.1						AT1G31860.1			AT3G52180.1		AT5G65620.1	AT1G73110.1
AT1G65260.1						AT1G62780.1						AT1G67090.1						AT1G31160.1						AT1G32060.1			AT3G52300.1			AT1G74040.1
AT1G66430.1						AT1G63940.1						AT1G67280.1						AT1G31180.1						AT1G32200.2			AT3G53430.1			AT1G74470.1
AT1G66670.1						AT1G65260.1						AT1G69740.2						AT1G31190.1						AT1G32220.1			AT3G62410.1			AT1G75330.1
AT1G67090.1						AT1G66430.1						AT1G73110.1						AT1G31230.1						AT1G32500.1			AT3G63130.2			AT1G75350.1
AT1G67280.1						AT1G66670.1						AT1G74040.1						AT1G31330.1						AT1G32900.1			AT4G01050.1			AT1G75690.1
AT1G68010.1						AT1G67090.1						AT1G74070.1						AT1G31340.1						AT1G32990.1			AT4G01850.2			AT1G76080.1
AT1G69740.2						AT1G67280.1						AT1G74470.1						AT1G32060.1						AT1G35420.1			AT4G02930.1			AT1G76450.1
AT1G70570.1						AT1G69740.2						AT1G74960.3						AT1G32200.2						AT1G35680.1			AT4G04020.1			AT1G77090.1
AT1G73110.1						AT1G70570.1						AT1G75330.1						AT1G32220.1						AT1G36390.2			AT4G17520.1			AT1G79040.1
AT1G74040.1						AT1G70820.1						AT1G75690.1						AT1G32550.1						AT1G42970.1			AT4G20760.1			AT1G80380.3
AT1G74470.1						AT1G73110.1						AT1G76080.1						AT1G32900.1						AT1G43560.1			AT4G24930.1			AT1G80560.1
AT1G75330.1						AT1G73530.1						AT1G77060.1						AT1G32990.1						AT1G48030.2			AT4G26110.2			AT1G80600.1
AT1G75350.1						AT1G74030.1						AT1G77090.1						AT1G34430.1						AT1G48520.1			AT4G26555.1			AT2G02740.2
AT1G75690.1						AT1G74040.1						AT1G79040.1						AT1G35420.1						AT1G49970.1			AT4G26780.1			AT2G03420.1
AT1G76080.1						AT1G74470.1						AT1G79850.1						AT1G35680.1						AT1G50250.1			AT4G28750.1			AT2G04030.2
AT1G76450.1						AT1G75330.1						AT1G80030.3						AT1G36390.2						AT1G50320.1			AT4G32470.1			AT2G04700.1
AT1G77090.1						AT1G76450.1						AT1G80380.3						AT1G42960.1						AT1G50900.1			AT4G33500.1			AT2G04842.1
AT1G77490.1						AT1G77090.1						AT1G80480.1						AT1G42970.1						AT1G51100.1			AT4G34050.1			AT2G05990.2
AT1G79040.1						AT1G79040.1						AT1G80560.1						AT1G43560.1						AT1G51110.1			AT4G34730.1			AT2G14750.1
AT1G79850.1						AT1G79850.1						AT1G80600.1						AT1G48520.1						AT1G52230.1			AT4G35260.1			AT2G15620.1
AT1G80380.3						AT1G80380.3						AT2G02500.1						AT1G48850.1						AT1G52510.1			AT4G37910.1			AT2G19940.2
AT1G80480.1						AT1G80480.1						AT2G03390.1						AT1G49970.1						AT1G52670.1			AT5G02160.1			AT2G20260.1
AT1G80560.1						AT1G80560.1						AT2G04030.2						AT1G50320.1						AT1G53520.1			AT5G03290.1			AT2G20890.1
AT1G80600.1						AT2G01140.1						AT2G04700.1						AT1G50450.1						AT1G54780.1			AT5G04280.1			AT2G21170.1
AT2G02500.1						AT2G02500.1						AT2G05990.2						AT1G50900.1						AT1G55480.1			AT5G09590.1			AT2G21330.1
AT2G04030.2						AT2G03390.1						AT2G13360.2						AT1G51110.1						AT1G55490.2			AT5G11200.1			AT2G21530.1
AT2G04400.1						AT2G04030.2						AT2G14750.1						AT1G53280.1						AT1G56050.1			AT5G15090.2			AT2G24020.2
AT2G04700.1						AT2G04700.1						AT2G19940.2						AT1G53670.1						AT1G56190.2			AT5G16400.1			AT2G27680.1
AT2G04842.1						AT2G05990.2						AT2G20260.1						AT1G54780.1						AT1G56500.1			AT5G16660.2			AT2G28000.1
AT2G05990.2						AT2G14750.1						AT2G20890.1						AT1G55480.1						AT1G58080.1			AT5G20890.1			AT2G30200.1
AT2G14880.1						AT2G15570.1						AT2G21170.1						AT1G55490.2						AT1G60000.1			AT5G26210.1			AT2G30950.1
AT2G15620.1						AT2G15620.1						AT2G24020.2						AT1G56050.1						AT1G61520.3			AT5G35100.1			AT2G34460.1
AT2G17265.1						AT2G17630.1						AT2G26930.1						AT1G56190.2						AT1G62180.1			AT5G37510.1			AT2G35410.1
AT2G19940.2						AT2G18020.1						AT2G27680.1						AT1G56500.1						AT1G62640.2			AT5G41970.1			AT2G35490.1
AT2G20260.1						AT2G19940.2						AT2G28000.1						AT1G59900.1						AT1G62750.1			AT5G42020.1			AT2G35500.1
AT2G21170.1						AT2G20690.1						AT2G30170.1						AT1G60000.1						AT1G62780.1			AT5G42950.1			AT2G37220.1
AT2G21330.1						AT2G20890.1						AT2G30950.1						AT1G60550.1						AT1G63610.1			AT5G48880.1			AT2G37660.1
AT2G21385.2						AT2G21170.1						AT2G31670.1						AT1G62390.1						AT1G63680.1			AT5G50850.1			AT2G38040.2
AT2G21530.1						AT2G21330.1						AT2G35040.2						AT1G62640.2						AT1G63770.4			AT5G52840.1			AT2G39730.1
AT2G22230.1						AT2G21530.1						AT2G35490.1						AT1G62750.1						AT1G63940.1			AT5G53620.3			AT3G56340.1
AT2G22360.1						AT2G22250.3						AT2G35500.1						AT1G62780.1						AT1G64190.1			AT5G59880.2			AT2G41680.1
AT2G22780.1						AT2G22450.1						AT2G36145.1						AT1G63610.1						AT1G64510.1			AT5G62810.1			AT2G43030.1
AT2G24020.2						AT2G24020.2						AT2G36250.2						AT1G63680.1						AT1G64770.1			AT5G63860.1			AT2G43090.1
AT2G24060.1						AT2G24060.1						AT2G37220.1						AT1G63770.4						AT1G65260.1			AT5G66510.1			AT2G43100.1
AT2G25840.3						AT2G26340.1						AT2G37500.2						AT1G63940.1						AT1G66430.1			AT5G66530.2			AT2G43560.1
AT2G26540.1						AT2G26540.1						AT2G37660.1						AT1G65260.1						AT1G66670.1			AT5G67500.1			AT2G43710.2
AT2G26670.1						AT2G26670.1						AT2G38040.2						AT1G66430.1						AT1G67090.1						AT2G43750.2
AT2G26930.1						AT2G27680.1						AT2G38270.1						AT1G66670.1						AT1G67280.1						AT2G44650.1
AT2G27680.1						AT2G28000.1						AT2G39730.1						AT1G67090.1						AT1G68010.1						AT2G44920.2
AT2G28000.1						AT2G28605.1						AT2G41680.1						AT1G67280.1						AT1G69740.2						AT2G46820.2
AT2G29630.3						AT2G29630.3						AT2G41840.1						AT1G69200.1						AT1G69830.1						AT2G47390.1
AT2G30950.1						AT2G30200.1						AT2G43090.1						AT1G69740.2						AT1G70570.1						AT2G47450.1
AT2G33430.1						AT2G30950.1						AT2G43100.1						AT1G69830.1						AT1G70580.4						AT2G47940.1
AT2G34590.1						AT2G31670.1						AT2G43560.1						AT1G70570.1						AT1G70820.1						AT3G01440.1
AT2G35040.2						AT2G33430.1						AT2G43710.2						AT1G70820.1						AT1G73060.1						AT3G02660.1
AT2G35490.1						AT2G34460.1						AT2G43750.2						AT1G71500.1						AT1G73110.1						AT3G02730.1
AT2G35500.1						AT2G35040.2						AT2G44040.1						AT1G73110.1						AT1G73530.1						AT3G03710.1
AT2G36145.1						AT2G35410.1						AT2G44650.1						AT1G73530.1						AT1G74040.1						AT3G08740.1
AT2G36250.2						AT2G35500.1						AT2G44920.2						AT1G74040.1						AT1G74260.1						AT3G10060.1
AT2G36835.1						AT2G36145.1						AT2G46820.2						AT1G74070.1						AT1G74270.1						AT3G10350.1
AT2G37220.1						AT2G37220.1						AT2G47400.1						AT1G74470.1						AT1G74470.1						AT3G12780.1
AT2G37500.2						AT2G37660.1						AT3G01480.1						AT1G74960.3						AT1G74640.1						AT3G13120.2
AT2G37660.1						AT2G38040.2						AT3G04790.1						AT1G75330.1						AT1G74960.3						AT3G13470.1
AT2G38040.2						AT2G38270.1						AT3G08740.1						AT1G75350.1						AT1G75330.1						AT3G14415.3
AT2G38270.1						AT2G39730.1						AT3G10060.1						AT1G75690.1						AT1G75350.1						AT3G15190.1
AT2G39470.2						AT2G41680.1						AT3G10350.1						AT1G76080.1						AT1G75690.1						AT3G15520.1
AT2G39730.1						AT2G42530.1						AT3G12780.1						AT1G76450.1						AT1G76080.1						AT3G16000.1
AT2G41680.1						AT2G43090.1						AT3G13120.2						AT1G77060.1						AT1G77090.1						AT3G19170.1
AT2G42130.3						AT2G43750.2						AT3G13470.1						AT1G77090.1						AT1G77930.2						AT3G20390.1
AT2G42530.1						AT2G44040.1						AT3G14415.3						AT1G77490.1						AT1G79040.1						AT3G22890.1
AT2G43030.1						AT2G44650.1						AT3G15190.1						AT1G79040.1						AT1G79440.1						AT3G23400.1
AT2G43090.1						AT2G44920.2						AT3G16000.1						AT1G79850.1						AT1G79850.1						AT3G23940.2
AT2G43560.1						AT2G45300.1						AT3G19170.1						AT1G80030.3						AT1G80380.3						AT3G24430.1
AT2G43710.2						AT2G45770.1						AT3G22890.1						AT1G80380.3						AT1G80560.1						AT3G25760.1
AT2G43750.2						AT2G47940.1						AT3G23400.1						AT1G80480.1						AT1G80600.1						AT3G25770.1
AT2G43945.1						AT3G01440.1						AT3G23700.1						AT1G80560.1						AT2G02500.1						AT3G25860.1
AT2G44040.1						AT3G01480.1						AT3G23940.2						AT1G80600.1						AT2G03390.1						AT3G25920.1
AT2G44650.1						AT3G01500.2						AT3G24430.1						AT2G01140.1						AT2G04030.2						AT3G26060.1
AT2G44920.2						AT3G03710.1						AT3G25660.1						AT2G01755.1						AT2G04400.1						AT3G26650.1
AT2G45300.1						AT3G04790.1						AT3G25770.1						AT2G02500.1						AT2G04700.1						AT3G26740.1
AT2G46820.2						AT3G05625.1						AT3G25860.1						AT2G03390.1						AT2G04842.1						AT3G26900.3
AT2G47940.1						AT3G06350.1						AT3G25920.1						AT2G03420.1						AT2G05990.2						AT3G27740.1
AT3G01440.1						AT3G08740.1						AT3G26060.1						AT2G04030.2						AT2G13360.2						AT3G27850.1
AT3G01480.1						AT3G10060.1						AT3G26650.1						AT2G04700.1						AT2G14750.1						AT3G45140.1
AT3G01500.2						AT3G10350.1						AT3G26740.1						AT2G04842.1						AT2G14880.1						AT3G46780.1
AT3G02730.1						AT3G11630.1						AT3G26900.3						AT2G05990.2						AT2G15620.1						AT3G47520.1
AT3G03710.1						AT3G12780.1						AT3G27740.1						AT2G14750.1						AT2G17265.1						AT3G47860.1
AT3G04550.1						AT3G13120.2						AT3G27850.1						AT2G14880.1						AT2G19940.2						AT3G48420.1
AT3G04790.1						AT3G13470.1						AT3G43540.1						AT2G15620.1						AT2G20690.1						AT3G48730.1
AT3G05625.1						AT3G14415.3						AT3G44890.1						AT2G17265.1						AT2G20890.1						AT3G49010.3
AT3G06350.1						AT3G14420.2						AT3G45140.1						AT2G17630.1						AT2G21170.1						AT3G50820.1
AT3G06730.1						AT3G15190.1						AT3G46630.1						AT2G19940.2						AT2G21330.1						AT3G52150.2
AT3G08740.1						AT3G15840.4						AT3G46780.1						AT2G20260.1						AT2G21385.2						AT3G52960.1
AT3G10060.1						AT3G16000.1						AT3G47070.1						AT2G20890.1						AT2G21530.1						AT3G53580.1
AT3G10350.1						AT3G18890.1						AT3G47520.1						AT2G21170.1						AT2G22230.1						AT3G54660.1
AT3G11630.1						AT3G19170.1						AT3G47860.1						AT2G21330.1						AT2G22250.3						AT3G55040.1
AT3G12780.1						AT3G20390.1						AT3G48420.1						AT2G21385.2						AT2G22450.1						AT3G55250.1
AT3G13120.2						AT3G22960.1						AT3G48730.1						AT2G21530.1						AT2G24020.2						AT3G55330.1
AT3G13470.1						AT3G23940.2						AT3G49010.3						AT2G22360.1						AT2G24060.1						AT3G55800.1
AT3G15190.1						AT3G24430.1						AT3G49680.2						AT2G23820.2						AT2G24090.1						AT3G57610.1
AT3G15520.1						AT3G25660.1						AT3G50820.1						AT2G24020.2						AT2G26540.1						AT3G58140.1
AT3G15840.4						AT3G25860.1						AT3G52150.2						AT2G24060.1						AT2G26670.1						AT3G60750.2
AT3G16000.1						AT3G25920.1						AT3G52380.1						AT2G25840.3						AT2G27680.1						AT3G62030.1
AT3G16250.1						AT3G26060.1						AT3G52960.1						AT2G25870.1						AT2G28000.1						AT3G62410.1
AT3G18890.1						AT3G26070.1						AT3G53460.3						AT2G26340.1						AT2G29630.3						AT3G62530.1
AT3G19170.1						AT3G26650.1						AT3G53580.1						AT2G26540.1						AT2G30170.1						AT3G63140.1
AT3G20390.1						AT3G26740.1						AT3G53900.1						AT2G26670.1						AT2G30200.1						AT3G63490.1
AT3G22890.1						AT3G26900.3						AT3G54640.1						AT2G26930.1						AT2G30950.1						AT3G63540.1
AT3G23400.1						AT3G27740.1						AT3G54660.1						AT2G27680.1						AT2G33430.1						AT4G01310.1
AT3G23700.1						AT3G27850.1						AT3G55010.2						AT2G28000.1						AT2G34460.1						AT4G01800.1
AT3G23940.2						AT3G27925.1						AT3G55040.1						AT2G28190.1						AT2G34590.1						AT4G02530.1
AT3G24430.1						AT3G29185.1						AT3G55250.1						AT2G28605.1						AT2G35040.2						AT4G02770.1
AT3G25660.1						AT3G29320.1						AT3G55330.1						AT2G29630.3						AT2G35410.1						AT4G03280.2
AT3G25760.1						AT3G44890.1						AT3G55800.1						AT2G30170.1						AT2G35490.1						AT4G03520.1
AT3G25770.1						AT3G45140.1						AT3G56130.1						AT2G30200.1						AT2G35500.1						AT4G04640.1
AT3G25860.1						AT3G46780.1						AT3G57050.1						AT2G30950.1						AT2G36230.1						AT4G04770.1
AT3G25920.1						AT3G47520.1						AT3G57610.1						AT2G31670.1						AT2G36250.2						AT4G05180.1
AT3G26740.1						AT3G47860.1						AT3G60750.2						AT2G33150.1						AT2G37220.1						AT4G08390.3
AT3G26900.3						AT3G48420.1						AT3G62030.1						AT2G33430.1						AT2G37500.2						AT4G09010.1
AT3G27740.1						AT3G48500.1						AT3G62410.1						AT2G33800.1						AT2G37660.1						AT4G09020.1
AT3G27850.1						AT3G48560.1						AT3G62530.1						AT2G34460.1						AT2G38040.2						AT4G09040.2
AT3G27925.1						AT3G48730.1						AT3G63140.1						AT2G34590.1						AT2G38270.1						AT4G09650.1
AT3G29185.1						AT3G49010.3						AT3G63190.1						AT2G34640.1						AT2G39080.1						AT4G10300.1
AT3G43540.1						AT3G49680.2						AT3G63490.1						AT2G35040.2						AT3G55280.3						AT4G10340.1
AT3G45140.1						AT3G50820.1						AT3G63540.1						AT2G35410.1						AT2G39470.2						AT4G11175.1
AT3G46780.1						AT3G52150.2						AT4G01310.1						AT2G35490.1						AT2G39730.1						AT4G12060.1
AT3G47520.1						AT3G52380.1						AT4G01690.1						AT2G35500.1						AT2G40490.1						AT4G13200.1
AT3G47860.1						AT3G52960.1						AT4G02530.1						AT2G36145.1						AT2G41680.1						AT4G13430.1
AT3G48420.1						AT3G53460.3						AT4G02770.1						AT2G36250.2						AT2G41840.1						AT4G13670.1
AT3G48730.1						AT3G53900.1						AT4G03280.2						AT2G36835.1						AT2G42130.3						AT4G15510.3
AT3G48870.2						AT3G54640.1						AT4G03520.1						AT2G37220.1						AT2G43030.1						AT4G15530.4
AT3G50820.1						AT3G54660.1						AT4G04640.1						AT2G37660.1						AT2G43090.1						AT4G16155.1
AT3G52150.2						AT3G55010.2						AT4G04770.1						AT2G38040.2						AT2G43100.1						AT4G18480.1
AT3G52380.1						AT3G55250.1						AT4G05180.1						AT2G38270.1						AT2G43560.1						AT4G20360.1
AT3G52960.1						AT3G55330.1						AT4G08390.3						AT2G39080.1						AT2G43710.2						AT4G21210.1
AT3G53580.1						AT3G55760.3						AT4G09040.2						AT3G55280.3						AT2G43750.2						AT4G21280.1
AT3G54640.1						AT3G55800.1						AT4G09650.1						AT2G39470.2						AT2G43945.1						AT4G21860.3
AT3G54660.1						AT3G56650.1						AT4G10300.1						AT2G39730.1						AT2G44040.1						AT4G23100.3
AT3G54900.1						AT3G57610.1						AT4G10340.1						AT3G56340.1						AT2G44640.1						AT4G23890.1
AT3G55040.1						AT3G59980.1						AT4G11175.1						AT2G41680.1						AT2G44650.1						AT4G24280.1
AT3G55330.1						AT3G60750.2						AT4G12060.1						AT2G42130.3						AT2G44760.1						AT4G24620.1
AT3G55760.3						AT3G62030.1						AT4G13200.1						AT2G42530.1						AT2G44920.2						AT4G24770.1
AT3G55800.1						AT3G62410.1						AT4G13430.1						AT2G43030.1						AT2G45300.1						AT4G24830.1
AT3G56090.1						AT3G62530.1						AT4G14890.1						AT2G43090.1						AT2G45770.1						AT4G24930.1
AT3G56130.1						AT3G62910.1						AT4G17040.1						AT2G43100.1						AT2G45990.3						AT4G25080.4
AT3G56650.1						AT3G63140.1						AT4G18440.1						AT2G43560.1						AT2G46820.2						AT4G25130.1
AT3G57050.1						AT3G63190.1						AT4G18480.1						AT2G43710.2						AT2G47390.1						AT4G25370.1
AT3G57560.1						AT3G63490.1						AT4G18810.1						AT2G43750.2						AT2G47400.1						AT4G26500.1
AT3G57610.1						AT4G00620.1						AT4G19830.1						AT2G44040.1						AT2G47450.1						AT4G26900.1
AT3G58140.1						AT4G01050.1						AT4G20360.1						AT2G44650.1						AT2G47940.1						AT4G27440.2
AT3G59980.1						AT4G01310.1						AT4G20960.1						AT2G44760.1						AT3G01120.1						AT4G29060.1
AT3G60370.1						AT4G01690.1						AT4G21210.1						AT2G44920.2						AT3G01180.1						AT4G31990.4
AT3G60750.2						AT4G01800.1						AT4G21280.1						AT2G45300.1						AT3G01440.1						AT4G32260.1
AT3G62030.1						AT4G02530.1						AT4G21860.3						AT2G45770.1						AT3G01480.1						AT4G32520.2
AT3G62410.1						AT4G02770.1						AT4G23100.3						AT2G46820.2						AT3G01910.1						AT4G32915.1
AT3G62530.1						AT4G03150.1						AT4G23890.1						AT2G47390.1						AT3G01920.1						AT4G33680.1
AT3G63140.1						AT4G03280.2						AT4G24280.1						AT2G47400.1						AT3G02660.1						AT4G34090.1
AT3G63190.1						AT4G03520.1						AT4G24620.1						AT2G47450.1						AT3G02730.1						AT4G34120.1
AT3G63490.1						AT4G04020.1						AT4G24830.1						AT2G47940.1						AT3G03710.1						AT4G34200.1
AT3G63540.1						AT4G04640.1						AT4G24930.1						AT3G01180.1						AT3G04400.2						AT4G34350.1
AT4G00620.1						AT4G05180.1						AT4G25050.1						AT3G01440.1						AT3G04790.1						AT4G34620.1
AT4G01050.1						AT4G08390.3						AT4G25080.4						AT3G01480.1						AT3G04870.2						AT4G35250.1
AT4G01310.1						AT4G09010.1						AT4G25370.1						AT3G01500.2						AT3G05350.1						AT4G35630.1
AT4G01690.1						AT4G09020.1						AT4G26500.1						AT3G02660.1						AT3G06350.1						AT4G39960.1
AT4G01800.1						AT4G09040.2						AT4G26555.1						AT3G02730.1						AT3G06730.1						AT4G39970.1
AT4G01900.1						AT4G09650.1						AT4G26900.1						AT3G03630.1						AT3G08740.1						AT5G01530.1
AT4G02530.1						AT4G10300.1						AT4G27440.2						AT3G03710.1						AT3G09200.1						AT5G03650.1
AT4G03280.2						AT4G10340.1						AT4G28030.2						AT3G04400.2						AT3G09580.1						AT5G04140.1
AT4G03520.1						AT4G11175.1						AT4G28080.1						AT3G04550.1						AT3G10060.1						AT5G06290.1
AT4G04020.1						AT4G12060.1						AT4G29060.1						AT3G04790.1						AT3G10350.1						AT5G07020.1
AT4G04610.1						AT4G13200.1						AT4G29840.1						AT3G04840.1						AT3G10670.1						AT5G08280.1
AT4G04640.1						AT4G13430.1						AT4G30620.1						AT3G05350.1						AT3G11630.1						AT5G08410.1
AT4G04770.1						AT4G14210.2						AT4G30920.1						AT3G05625.1						AT3G12780.1						AT5G09650.1
AT4G05390.1						AT4G14890.1						AT4G31990.4						AT3G06050.1						AT3G12930.1						AT5G09660.2
AT4G08390.3						AT4G15510.3						AT4G32260.1						AT3G06730.1						AT3G13120.2						AT5G11880.1
AT4G09010.1						AT4G15530.4						AT4G32520.2						AT3G07480.1						AT3G13470.1						AT5G13120.2
AT4G09020.1						AT4G16155.1						AT4G32915.1						AT3G08740.1						AT3G13490.1						AT5G13410.1
AT4G09040.2						AT4G18370.1						AT4G33030.1						AT3G09150.1						AT3G14415.3						AT5G13510.1
AT4G09650.1						AT4G18480.1						AT4G34090.1						AT3G09500.1						AT3G14420.2						AT5G14200.1
AT4G11175.1						AT4G18810.1						AT4G34120.1						AT3G09630.1						AT3G15190.1						AT5G14260.3
AT4G13200.1						AT4G20360.1						AT4G34200.1						AT3G10060.1						AT3G15360.1						AT5G14660.2
AT4G13430.1						AT4G20960.1						AT4G34350.1						AT3G10350.1						AT3G15520.1						AT5G15450.1
AT4G13670.1						AT4G21280.1						AT4G34620.1						AT3G10670.1						AT3G15690.2						AT5G16390.2
AT4G14890.1						AT4G21860.3						AT4G35090.1						AT3G11630.1						AT3G15840.4						AT5G16660.2
AT4G15510.3						AT4G22240.1						AT4G35250.1						AT3G12780.1						AT3G16000.1						AT5G16710.1
AT4G16155.1						AT4G23100.3						AT4G35630.1						AT3G13120.2						AT3G16950.1						AT5G17530.2
AT4G16390.1						AT4G23890.1						AT4G36910.1						AT3G13470.1						AT3G18890.1						AT5G17710.1
AT4G17040.1						AT4G24280.1						AT4G38970.1						AT3G14415.3						AT3G19170.1						AT5G19220.1
AT4G17740.2						AT4G24830.1						AT4G39970.1						AT3G15190.1						AT3G19800.2						AT5G19370.1
AT4G18480.1						AT4G24930.1						AT5G01530.1						AT3G15520.1						AT3G19900.1						AT5G19940.2
AT4G18810.1						AT4G25080.4						AT5G04140.1						AT3G16000.1						AT3G20390.1						AT5G20290.1
AT4G19830.1						AT4G25370.1						AT5G04590.1						AT3G16250.1						AT3G21110.2						AT5G20720.3
AT4G20360.1						AT4G26500.1						AT5G04740.1						AT3G18890.1						AT3G21200.1						AT5G21430.1
AT4G20960.1						AT4G26555.1						AT5G06290.1						AT3G19170.1						AT3G22890.1						AT5G22800.1
AT4G21210.1						AT4G26900.1						AT5G07020.1						AT3G20390.1						AT3G22960.1						AT5G23060.1
AT4G21445.1						AT4G27440.2						AT5G08280.1						AT3G22890.1						AT3G23400.1						AT5G23120.1
AT4G21860.3						AT4G28030.2						AT5G09650.1						AT3G22960.1						AT3G23700.1						AT5G24300.2
AT4G22240.1						AT4G29060.1						AT5G09660.2						AT3G23400.1						AT3G23940.2						AT5G26570.1
AT4G23890.1						AT4G29670.1						AT5G10360.1						AT3G23700.1						AT3G24430.1						AT5G30510.1
AT4G24280.1						AT4G29840.1						AT5G10920.1						AT3G23940.2						AT3G24590.1						AT5G35360.1
AT4G24620.1						AT4G31990.4						AT5G11450.1						AT3G23990.1						AT3G24830.1						AT5G35630.3
AT4G24830.1						AT4G32260.1						AT5G13120.2						AT3G24430.1						AT3G25660.1						AT5G36790.3
AT4G25050.1						AT4G32520.2						AT5G13410.1						AT3G25660.1						AT3G25760.1						AT5G38410.1
AT4G25080.4						AT4G32915.1						AT5G13510.1						AT3G25770.1						AT3G25770.1						AT5G39830.1
AT4G25130.1						AT4G33510.1						AT5G13630.1						AT3G25860.1						AT3G25860.1						AT5G41670.2
AT4G25370.1						AT4G33680.1						AT5G14200.1						AT3G25920.1						AT3G25920.1						AT5G42270.1
AT4G26500.1						AT4G34120.1						AT5G14660.2						AT3G26060.1						AT3G26060.1						AT5G42765.1
AT4G26900.1						AT4G34200.1						AT5G15450.1						AT3G26070.1						AT3G26070.1						AT5G45170.1
AT4G28030.2						AT4G34350.1						AT5G16620.1						AT3G26650.1						AT3G26650.1						AT5G45680.1
AT4G29060.1						AT4G34620.1						AT5G16710.1						AT3G26740.1						AT3G26740.1						AT5G45930.1
AT4G29670.1						AT4G34730.1						AT5G17530.2						AT3G26900.3						AT3G26900.3						AT5G46290.1
AT4G30920.1						AT4G34740.1						AT5G17560.1						AT3G27160.1						AT3G27160.1						AT5G47840.1
AT4G31530.1						AT4G35630.1						AT5G17710.1						AT3G27740.1						AT3G27740.1						AT5G48220.1
AT4G31990.4						AT4G36910.1						AT5G18660.1						AT3G27850.1						AT3G27850.1						AT5G48300.1
AT4G32520.2						AT4G37000.1						AT5G19220.1						AT3G27925.1						AT3G29185.1						AT5G50920.1
AT4G32915.1						AT4G38460.1						AT5G19370.1						AT3G29185.1						AT3G29320.1						AT5G51110.1
AT4G33510.1						AT4G38970.1						AT5G20290.1						AT3G29320.1						AT3G44890.1						AT5G51720.1
AT4G33580.1						AT4G39710.1						AT5G20720.3						AT3G43540.1						AT3G45140.1						AT5G51820.1
AT4G33680.1						AT4G39960.1						AT5G22620.3						AT3G44890.1						AT3G46630.1						AT5G52520.1
AT4G34090.1						AT4G39970.1						AT5G22800.1						AT3G45140.1						AT3G46780.1						AT5G52920.1
AT4G34120.1						AT5G01600.1						AT5G23060.1						AT3G46630.1						AT3G46940.1						AT5G53460.3
AT4G34200.1						AT5G03650.1						AT5G23120.1						AT3G46740.1						AT3G47070.1						AT5G53490.2
AT4G34350.1						AT5G04140.1						AT5G23310.1						AT3G46780.1						AT3G47470.1						AT5G54600.1
AT4G34730.1						AT5G04590.1						AT5G24300.2						AT3G47070.1						AT3G47520.1						AT5G54770.1
AT4G34740.1						AT5G06290.1						AT5G26742.1						AT3G47520.1						AT3G47650.1						AT5G55220.1
AT4G35630.1						AT5G07020.1						AT5G28500.1						AT3G47860.1						AT3G47860.1						AT5G55280.1
AT4G36910.1						AT5G08280.1						AT5G30510.1						AT3G48420.1						AT3G48000.1						AT5G56500.2
AT4G38970.1						AT5G08410.1						AT5G35100.1						AT3G48500.1						AT3G48110.1						AT5G58250.1
AT4G39970.1						AT5G09650.1						AT5G35360.1						AT3G48560.1						AT3G48420.1						AT5G58330.2
AT5G01600.1						AT5G10360.1						AT5G35630.3						AT3G48730.1						AT3G48500.1						AT5G60600.1
AT5G03940.1						AT5G10920.1						AT5G36170.2						AT3G48870.2						AT3G48560.1						AT5G61410.2
AT5G04140.1						AT5G11450.1						AT5G36790.3						AT3G49140.1						AT3G48730.1						AT5G62790.1
AT5G04740.1						AT5G11880.1						AT5G38410.1						AT3G49680.2						AT3G48870.2						AT5G63310.1
AT5G06290.1						AT5G13120.2						AT5G39830.1						AT3G50820.1						AT3G49010.3						AT5G63420.1
AT5G07020.1						AT5G13410.1						AT5G41670.2						AT3G52150.2						AT3G49140.1						AT5G63570.1
AT5G08280.1						AT5G13650.1						AT5G42270.1						AT3G52155.1						AT3G49680.2						AT5G64040.1
AT5G09650.1						AT5G14660.2						AT5G42765.1						AT3G52180.1						AT3G50820.1						AT5G65620.1
AT5G10920.1						AT5G15450.1						AT5G45170.1						AT3G52380.1						AT3G52150.2						AT5G66120.2
AT5G13120.2						AT5G16400.1						AT5G45390.1						AT3G52750.1						AT3G52380.1						AT5G66190.1
AT5G13410.1						AT5G16620.1						AT5G45680.1						AT3G52960.1						AT3G52750.1						AT5G66470.1
AT5G13650.1						AT5G16710.1						AT5G45930.1						AT3G53460.3						AT3G52960.1						AT5G66530.2
AT5G14200.1						AT5G16715.1						AT5G46290.1						AT3G53580.1						AT3G53460.3						ATCG00120.1
AT5G14260.3						AT5G17710.1						AT5G47840.1						AT3G53900.1						AT3G53560.1						ATCG00130.1
AT5G14660.2						AT5G18660.1						AT5G48220.1						AT3G54050.2						AT3G53580.1						ATCG00470.1
AT5G15450.1						AT5G19220.1						AT5G50920.1						AT3G54640.1						AT3G53900.1						ATCG00480.1
AT5G16290.2						AT5G19370.1						AT5G51110.1						AT3G54660.1						AT3G54640.1						ATCG00490.1
AT5G16400.1						AT5G19940.2						AT5G51720.1						AT3G54900.1						AT3G54660.1						ATCG00540.1
AT5G16620.1						AT5G20720.3						AT5G52520.1						AT3G55010.2						AT3G54900.1						ATCG01060.1
AT5G16710.1						AT5G21430.1						AT5G52920.1						AT3G55040.1						AT3G55010.2
AT5G17710.1						AT5G22620.3						AT5G52960.1						AT3G55250.1						AT3G55040.1
AT5G18660.1						AT5G22800.1						AT5G53490.2						AT3G55330.1						AT3G55250.1
AT5G19220.1						AT5G23120.1						AT5G54600.1						AT3G55760.3						AT3G55330.1
AT5G19940.2						AT5G24300.2						AT5G54770.1						AT3G55800.1						AT3G55400.1
AT5G20720.3						AT5G24400.1						AT5G55220.1						AT3G56290.1						AT3G55800.1
AT5G21430.1						AT5G26570.1						AT5G55280.1						AT3G56650.1						AT3G56130.1
AT5G22620.3						AT5G28500.1						AT5G56500.2						AT3G57050.1						AT3G56650.1
AT5G22800.1						AT5G30510.1						AT5G58330.2						AT3G57610.1						AT3G56940.1
AT5G23120.1						AT5G35360.1						AT5G60600.1						AT3G58010.1						AT3G57050.1
AT5G23310.1						AT5G35630.3						AT5G61410.2						AT3G58140.1						AT3G57610.1
AT5G24300.2						AT5G36170.2						AT5G62790.1						AT3G58610.3						AT3G58010.1
AT5G26742.1						AT5G36790.3						AT5G63310.1						AT3G58990.1						AT3G58140.1
AT5G27390.1						AT5G38410.1						AT5G63570.1						AT3G59840.1						AT3G58610.3
AT5G30510.1						AT5G42070.1						AT5G64050.1						AT3G59980.1						AT3G58990.1
AT5G35360.1						AT5G42270.1						AT5G65840.1						AT3G60750.2						AT3G59840.1
AT5G35630.3						AT5G42650.1						AT5G66120.2						AT3G62030.1						AT3G59980.1
AT5G36170.2						AT5G42765.1						AT5G66190.1						AT3G62410.1						AT3G60370.1
AT5G38410.1						AT5G45170.1						AT5G66470.1						AT3G62530.1						AT3G60750.2
AT5G38430.1						AT5G45390.1						AT5G66570.1						AT3G63140.1						AT3G61470.1
AT5G38530.1						AT5G45680.1						ATCG00120.1						AT3G63190.1						AT3G62030.1
AT5G39830.1						AT5G45930.1						ATCG00270.1						AT3G63490.1						AT3G62530.1
AT5G42270.1						AT5G46290.1						ATCG00470.1						AT3G63540.1						AT3G63140.1
AT5G45170.1						AT5G47840.1						ATCG00480.1						AT4G00620.1						AT3G63490.1
AT5G45390.1						AT5G48220.1						ATCG00490.1						AT4G01050.1						AT3G63540.1
AT5G45680.1						AT5G48300.1						ATCG00540.1						AT4G01310.1						AT4G00620.1
AT5G45930.1						AT5G49910.1						ATCG00820.1						AT4G01690.1						AT4G01310.1
AT5G46290.1						AT5G50920.1						ATCG01060.1						AT4G01800.1						AT4G01690.1
AT5G47110.1						AT5G51110.1												AT4G01940.1						AT4G01800.1
AT5G47840.1						AT5G51720.1												AT4G02770.1						AT4G01900.1
AT5G47870.1						AT5G52440.1												AT4G03150.1						AT4G01940.1
AT5G50920.1						AT5G52920.1												AT4G03280.2						AT4G02530.1
AT5G51110.1						AT5G52970.1												AT4G03520.1						AT4G02770.1
AT5G51720.1						AT5G53460.3												AT4G04020.1						AT4G03280.2
AT5G52520.1						AT5G53490.2												AT4G04770.1						AT4G03520.1
AT5G52920.1						AT5G54770.1												AT4G05180.1						AT4G04350.1
AT5G52970.1						AT5G55220.1												AT4G05390.1						AT4G04610.1
AT5G53490.2						AT5G55280.1												AT4G08390.3						AT4G04640.1
AT5G53850.2						AT5G58250.1												AT4G09010.1						AT4G04770.1
AT5G54770.1						AT5G58330.2												AT4G09020.1						AT4G05180.1
AT5G55220.1						AT5G60600.1												AT4G09040.2						AT4G05390.1
AT5G55280.1						AT5G61410.2												AT4G09650.1						AT4G08390.3
AT5G56500.2						AT5G62790.1												AT4G10300.1						AT4G09010.1
AT5G57040.1						AT5G63310.1												AT4G10340.1						AT4G09040.2
AT5G58330.2						AT5G63570.1												AT4G11175.1						AT4G09620.1
AT5G60600.1						AT5G63890.1												AT4G11980.1						AT4G09650.1
AT5G61410.2						AT5G65840.1												AT4G12060.1						AT4G10300.1
AT5G62790.1						AT5G66120.2												AT4G13200.1						AT4G10340.1
AT5G63310.1						AT5G66470.1												AT4G13430.1						AT4G11175.1
AT5G63570.1						AT5G66570.1												AT4G13670.1						AT4G11980.1
AT5G63890.1						ATCG00120.1												AT4G14680.1						AT4G12060.1
AT5G65220.1						ATCG00470.1												AT4G14890.1						AT4G13200.1
AT5G65840.1						ATCG00480.1												AT4G15000.2						AT4G13430.1
AT5G66090.1						ATCG00490.1												AT4G15510.3						AT4G13670.1
AT5G66120.2						ATCG00540.1												AT4G15530.4						AT4G14210.2
AT5G66190.1						ATCG00780.1												AT4G16155.1						AT4G14680.1
AT5G66470.1						ATCG00820.1												AT4G16390.1						AT4G14890.1
AT5G66570.1						ATCG01310.1												AT4G17040.1						AT4G15415.2
ATCG00120.1						ATCG01060.1												AT4G17600.1						AT4G15510.3
ATCG00470.1																		AT4G17740.2						AT4G15530.4
ATCG00480.1																		AT4G18370.1						AT4G15560.1
ATCG00490.1																		AT4G18440.1						AT4G16155.1
ATCG00780.1																		AT4G18480.1						AT4G17040.1
ATCG01060.1																		AT4G18810.1						AT4G17560.1
ATCG01090.1																		AT4G19830.1						AT4G17740.2
																		AT4G20360.1						AT4G18370.1
																		AT4G20760.1						AT4G18480.1
																		AT4G20960.1						AT4G18810.1
																		AT4G21210.1						AT4G19170.1
																		AT4G21280.1						AT4G19830.1
																		AT4G21445.1						AT4G20130.1
																		AT4G21860.3						AT4G20360.1
																		AT4G22240.1						AT4G20960.1
																		AT4G23100.3						AT4G21210.1
																		AT4G23890.1						AT4G21445.1
																		AT4G24280.1						AT4G21860.3
																		AT4G24620.1						AT4G21990.1
																		AT4G24770.1						AT4G22240.1
																		AT4G24830.1						AT4G22930.1
																		AT4G25050.1						AT4G23100.3
																		AT4G25080.4						AT4G23890.1
																		AT4G25130.1						AT4G24280.1
																		AT4G25370.1						AT4G24620.1
																		AT4G26500.1						AT4G24770.1
																		AT4G26555.1						AT4G24830.1
																		AT4G26900.1						AT4G25050.1
																		AT4G27440.2						AT4G25080.4
																		AT4G27700.1						AT4G25130.1
																		AT4G28030.2						AT4G25370.1
																		AT4G28750.1						AT4G26300.1
																		AT4G29060.1						AT4G26500.1
																		AT4G29670.1						AT4G26900.1
																		AT4G29840.1						AT4G27440.2
																		AT4G30620.1						AT4G27700.1
																		AT4G30720.1						AT4G28030.2
																		AT4G30920.1						AT4G28706.1
																		AT4G31990.4						AT4G29010.1
																		AT4G32260.1						AT4G29060.1
																		AT4G32520.2						AT4G29670.1
																		AT4G32770.1						AT4G29840.1
																		AT4G32915.1						AT4G30620.1
																		AT4G33010.1						AT4G30720.1
																		AT4G33030.1						AT4G30910.1
																		AT4G33350.1						AT4G31530.1
																		AT4G33500.1						AT4G31990.4
																		AT4G33510.1						AT4G32260.1
																		AT4G33680.1						AT4G32520.2
																		AT4G33760.1						AT4G32915.1
																		AT4G34090.1						AT4G33010.1
																		AT4G34120.1						AT4G33030.1
																		AT4G34200.1						AT4G33350.1
																		AT4G34350.1						AT4G33470.1
																		AT4G34620.1						AT4G33510.1
																		AT4G34730.1						AT4G33680.1
																		AT4G35090.1						AT4G33760.1
																		AT4G35630.1						AT4G34090.1
																		AT4G36810.1						AT4G34120.1
																		AT4G36910.1						AT4G34200.1
																		AT4G37000.1						AT4G34350.1
																		AT4G37200.1						AT4G34620.1
																		AT4G37925.1						AT4G35090.1
																		AT4G38970.1						AT4G35250.1
																		AT4G39200.2						AT4G35630.1
																		AT4G39710.1						AT4G36810.1
																		AT4G39960.1						AT4G36910.1
																		AT4G39970.1						AT4G37000.1
																		AT5G01530.1						AT4G37200.1
																		AT5G01600.1						AT4G37930.1
																		AT5G01650.1						AT4G38460.1
																		AT5G02160.1						AT4G38970.1
																		AT5G03650.1						AT4G39200.2
																		AT5G03940.1						AT4G39710.1
																		AT5G04140.1						AT4G39960.1
																		AT5G04360.1						AT4G39970.1
																		AT5G04590.1						AT5G01530.1
																		AT5G04740.1						AT5G02450.1
																		AT5G06290.1						AT5G02870.1
																		AT5G07020.1						AT5G03650.1
																		AT5G08280.1						AT5G03940.1
																		AT5G08410.1						AT5G04140.1
																		AT5G09650.1						AT5G04360.1
																		AT5G09660.2						AT5G04590.1
																		AT5G10360.1						AT5G04740.1
																		AT5G10920.1						AT5G06290.1
																		AT5G11450.1						AT5G07020.1
																		AT5G11880.1						AT5G08280.1
																		AT5G13120.2						AT5G08410.1
																		AT5G13410.1						AT5G08690.1
																		AT5G13420.1						AT5G09510.1
																		AT5G13510.1						AT5G09650.1
																		AT5G13630.1						AT5G10920.1
																		AT5G13650.1						AT5G11450.1
																		AT5G14200.1						AT5G11950.2
																		AT5G14260.3						AT5G13120.2
																		AT5G14660.2						AT5G13410.1
																		AT5G14740.2						AT5G13420.1
																		AT5G15450.1						AT5G13650.1
																		AT5G16390.2						AT5G14200.1
																		AT5G16400.1						AT5G14260.3
																		AT5G16620.1						AT5G14590.1
																		AT5G16660.2						AT5G14660.2
																		AT5G16710.1						AT5G14740.2
																		AT5G16715.1						AT5G15450.1
																		AT5G17560.1						AT5G16390.2
																		AT5G17710.1						AT5G16620.1
																		AT5G17990.1						AT5G16710.1
																		AT5G19220.1						AT5G16715.1
																		AT5G19370.1						AT5G17560.1
																		AT5G19940.2						AT5G17710.1
																		AT5G20290.1						AT5G17990.1
																		AT5G20720.3						AT5G18660.1
																		AT5G21430.1						AT5G19220.1
																		AT5G22620.3						AT5G19370.1
																		AT5G22800.1						AT5G19940.2
																		AT5G23060.1						AT5G20720.3
																		AT5G23120.1						AT5G21430.1
																		AT5G23310.1						AT5G22620.3
																		AT5G23440.1						AT5G22800.1
																		AT5G24300.2						AT5G23060.1
																		AT5G24400.1						AT5G23120.1
																		AT5G24490.1						AT5G23310.1
																		AT5G26570.1						AT5G24020.1
																		AT5G26742.1						AT5G24300.2
																		AT5G27390.1						AT5G24400.1
																		AT5G27560.1						AT5G24490.1
																		AT5G28500.1						AT5G26570.1
																		AT5G28750.1						AT5G26742.1
																		AT5G30510.1						AT5G27390.1
																		AT5G35100.1						AT5G27560.1
																		AT5G35360.1						AT5G28060.1
																		AT5G35630.3						AT5G28500.1
																		AT5G35970.1						AT5G30510.1
																		AT5G36170.2						AT5G35360.1
																		AT5G36790.3						AT5G35630.3
																		AT5G38410.1						AT5G35790.1
																		AT5G38530.1						AT5G35970.1
																		AT5G39830.1						AT5G36170.2
																		AT5G41670.2						AT5G36790.3
																		AT5G42070.1						AT5G38410.1
																		AT5G42270.1						AT5G38430.1
																		AT5G42650.1						AT5G38530.1
																		AT5G42765.1						AT5G39830.1
																		AT5G45170.1						AT5G42270.1
																		AT5G45390.1						AT5G42390.1
																		AT5G45680.1						AT5G42650.1
																		AT5G45930.1						AT5G42765.1
																		AT5G46290.1						AT5G45170.1
																		AT5G46390.2						AT5G45390.1
																		AT5G47110.1						AT5G45680.1
																		AT5G47840.1						AT5G45930.1
																		AT5G47870.1						AT5G46290.1
																		AT5G48220.1						AT5G46390.2
																		AT5G48300.1						AT5G47110.1
																		AT5G49910.1						AT5G47840.1
																		AT5G50920.1						AT5G48220.1
																		AT5G51110.1						AT5G48300.1
																		AT5G51720.1						AT5G48760.2
																		AT5G51820.1						AT5G48790.1
																		AT5G52520.1						AT5G48960.1
																		AT5G52920.1						AT5G49030.1
																		AT5G52960.1						AT5G49910.1
																		AT5G52970.1						AT5G49940.1
																		AT5G53460.3						AT5G50920.1
																		AT5G53490.2						AT5G51110.1
																		AT5G54770.1						AT5G51720.1
																		AT5G55220.1						AT5G51820.1
																		AT5G55280.1						AT5G52520.1
																		AT5G56500.2						AT5G52920.1
																		AT5G57040.1						AT5G52970.1
																		AT5G58330.2						AT5G53460.3
																		AT5G60600.1						AT5G53490.2
																		AT5G61410.2						AT5G53850.2
																		AT5G62790.1						AT5G54270.1
																		AT5G62810.1						AT5G54770.1
																		AT5G63310.1						AT5G54810.1
																		AT5G63570.1						AT5G55220.1
																		AT5G63890.1						AT5G55280.1
																		AT5G63980.1						AT5G57040.1
																		AT5G64040.1						AT5G57170.1
																		AT5G65220.1						AT5G58250.1
																		AT5G65620.1						AT5G58330.2
																		AT5G65840.1						AT5G58870.1
																		AT5G66090.1						AT5G60600.1
																		AT5G66120.2						AT5G61410.2
																		AT5G66190.1						AT5G62790.1
																		AT5G66470.1						AT5G63310.1
																		AT5G66530.2						AT5G63420.1
																		AT5G66570.1						AT5G63570.1
																		AT5G66720.2						AT5G63890.1
																		ATCG00120.1						AT5G63980.1
																		ATCG00270.1						AT5G64040.1
																		ATCG00430.1						AT5G65220.1
																		ATCG00470.1						AT5G65620.1
																		ATCG00480.1						AT5G66090.1
																		ATCG00490.1						AT5G66120.2
																		ATCG00540.1						AT5G66190.1
																		ATCG00780.1						AT5G66570.1
																		ATCG00790.1						AT5G66720.2
																		ATCG00820.1						AT5G67030.1
																		ATCG01310.1						ATCG00020.1
																		ATCG01240.1						ATCG00120.1
																		ATCG01060.1						ATCG00130.1
																								ATCG00270.1
																								ATCG00280.1
																								ATCG00430.1
																								ATCG00470.1
																								ATCG00480.1
																								ATCG00490.1
																								ATCG00500.1
																								ATCG00540.1
																								ATCG00790.1
																								ATCG01310.1
																								ATCG01060.1
																								ATCG01090.1
