# Supplementary material for: Resolving subcellular plant metabolism
Source: Plant J. 2019 Sep 25;100(3):438–55. doi: 10.1111/tpj.14472 (PMC8653894; doi:10.1111/tpj.14472)
Supplement: Supplementary file 12 — Table S4. Mean values of primary metabolites in three compartments and t‐test results. [file TPJ-100-438-s013.xlsx]

## Sheet: Tabelle1
Fürtauer, Küstner et al. 2018
3 compartments: absolute amounts (MW ± SD, [nmol/gDW]) for primary metabolites
	gt	time	compartment	Alanine	Asparagine	Aspartate	Citrate	Fructose	Fumarate	Galactinol	Gluconate	Glucose	Glutamate	Glutamine	Glycine	Isoleucine	Leucine	Lysine	Malate	Maltose	Melibiose	Methionine	Ornithine	Phenylalanine	Proline	Putrescine	Pyruvate	Raffinose	Serine	Spermidine	Succinate	Sucrose	Threitol	Threonate	Threonine	Tryptophan	Tyrosine	Valine	myo-Inositol
MW ± SD [nmol/gDW]	gin2-1	08h	plastid	2033 ± 283	163.1 ± 70.5	4052.2 ± 759.2	6177 ± 1864	162 ± 109	24050 ± 14767	25.2 ± 9.1	24.2 ± 8.7	837 ± 520	10346 ± 2355	3258.4 ± 308.3	93 ± 35	74 ± 32	65 ± 40	88 ± 22	10582 ± 2253	270 ± 94	0.97 ± 0.96	25.1 ± 17.4	28 ± 9.7	136 ± 55	223 ± 101	112 ± 34	11 ± 9	130 ± 57	3007 ± 718	232 ± 64	3747 ± 637	11041 ± 2412	3 ± 2.5	2477 ± 637	2779 ± 644	25.8 ± 22.7	23.4 ± 14.8	499 ± 103	5524 ± 382
	gin2-1	08h	cytosol	518 ± 394	5.3 ± 6.3	631.3 ± 483.8	1862 ± 1637	40 ± 72	8960 ± 7033	5.7 ± 5	20.1 ± 16.1	438 ± 398	2275 ± 1859	506.3 ± 387.5	32 ± 35	7 ± 12	1 ± 3	20 ± 17	2532 ± 2921	103 ± 84	0.28 ± 0.26	2.5 ± 3.3	5 ± 4.4	36 ± 24	86 ± 79	25 ± 22	2 ± 4	80 ± 70	289 ± 447	19 ± 19	1179 ± 1738	4547 ± 3709	0.9 ± 0.7	703 ± 567	307 ± 463	6 ± 7.9	3.8 ± 4.2	180 ± 141	503 ± 470
	gin2-1	08h	vacuole	293 ± 255	3.8 ± 6.4	203.6 ± 305	2864 ± 3161	599 ± 318	132643 ± 6121	2.5 ± 2.9	80.3 ± 29.5	1552 ± 709	549 ± 833	163.7 ± 246.7	55 ± 33	20 ± 11	17 ± 13	9 ± 10	10534 ± 4835	44 ± 23	3.06 ± 0.96	2.1 ± 2.5	2.8 ± 4.4	8 ± 7	48 ± 53	14 ± 13	12 ± 10	23 ± 31	611 ± 202	13 ± 19	3916 ± 2268	1900 ± 2920	14.8 ± 3.5	136 ± 104	815 ± 385	1.3 ± 2	0.3 ± 0.7	127 ± 99	262 ± 388
	gin2-1	12h	plastid	747 ± 466	197.7 ± 55	3087.9 ± 349	5714 ± 3311	1257 ± 1005	38704 ± 19302	32.6 ± 16.2	48.3 ± 43.8	2537 ± 2068	13451 ± 3719	7170.1 ± 3218.1	257 ± 145	51 ± 29	25 ± 15	99 ± 45	12065 ± 6795	117 ± 65	1.25 ± 1.17	12 ± 6.1	37.8 ± 15	123 ± 38	277 ± 130	66 ± 25	11 ± 11	119 ± 88	3625 ± 1415	244 ± 50	3184 ± 2278	11239 ± 4787	2.4 ± 1.4	3085 ± 923	2120 ± 973	7.7 ± 9.5	25.8 ± 12.3	441 ± 176	5121 ± 793
	gin2-1	12h	cytosol	329 ± 194	39.8 ± 13.1	380.6 ± 228.8	3383 ± 2244	591 ± 372	19942 ± 9006	16.9 ± 7.2	43.1 ± 19.1	2022 ± 931	3749 ± 1314	1372.6 ± 717.2	208 ± 79	32 ± 16	15 ± 8	32 ± 12	9127 ± 5273	72 ± 28	1.45 ± 0.85	7.8 ± 4.8	7.7 ± 3.3	51 ± 26	260 ± 102	38 ± 17	19 ± 12	105 ± 49	2149 ± 869	56 ± 22	2140 ± 742	7293 ± 2526	3.8 ± 3.5	992 ± 430	1380 ± 570	4.9 ± 4.8	9.4 ± 5.9	270 ± 89	1231 ± 451
	gin2-1	12h	vacuole	65 ± 40	3.2 ± 5	55.9 ± 82.8	2675 ± 3082	1022 ± 597	123556 ± 28819	8.3 ± 6.8	91.9 ± 56.4	2978 ± 1957	1273 ± 1035	101.2 ± 182.3	132 ± 81	11 ± 11	4 ± 3	9 ± 11	11898 ± 5015	45 ± 31	4.91 ± 1.64	1.2 ± 0.5	0.7 ± 1.2	21 ± 12	98 ± 32	20 ± 8	33 ± 21	91 ± 44	843 ± 645	4 ± 7	3778 ± 1742	3948 ± 2298	14.6 ± 5.6	300 ± 313	520 ± 399	3.6 ± 3.7	2.4 ± 2.5	127 ± 96	284 ± 232
	gin2-1	18h	plastid	1008 ± 216	317.8 ± 204.9	2280.8 ± 280.2	3420 ± 1104	977 ± 796	72004 ± 20162	49.9 ± 38	56.4 ± 21.8	3413 ± 2361	11658 ± 3602	11200.8 ± 3564.9	369 ± 220	82 ± 33	57 ± 25	70 ± 11	16319 ± 5863	51 ± 17	2.1 ± 2.64	18.3 ± 4.9	39.9 ± 14.6	81 ± 33	292 ± 145	138 ± 63	14 ± 10	286 ± 171	5376 ± 1025	225 ± 70	3103 ± 175	9947 ± 2832	3.3 ± 2.5	3041 ± 604	2781 ± 500	18.9 ± 16.9	31.5 ± 15.1	487 ± 92	4702 ± 800
	gin2-1	18h	cytosol	433 ± 117	62.7 ± 49.7	559.1 ± 215.9	2842 ± 909	965 ± 735	51210 ± 24366	30.6 ± 24.2	32.7 ± 13.9	3512 ± 2832	2786 ± 1015	2140.7 ± 1270.9	282 ± 113	52 ± 22	39 ± 20	31 ± 10	9480 ± 2286	49 ± 20	2.47 ± 2.16	6.5 ± 2.3	8.6 ± 3	31 ± 16	146 ± 66	40 ± 20	10 ± 6	409 ± 231	3008 ± 1057	55 ± 40	2321 ± 679	6735 ± 2574	4.5 ± 3.8	891 ± 213	1659 ± 511	15.1 ± 14.1	12.8 ± 7.4	325 ± 100	1437 ± 404
	gin2-1	18h	vacuole	126 ± 70	10.2 ± 10.8	89.1 ± 67.4	857 ± 706	677 ± 636	94599 ± 37336	9 ± 6.9	43.6 ± 18.7	2332 ± 1886	188 ± 291	342.1 ± 545.3	274 ± 135	19 ± 7	14 ± 7	7 ± 2	10808 ± 4437	25 ± 14	4.48 ± 3.8	2.5 ± 2.8	0.7 ± 1.1	9 ± 5	39 ± 24	13 ± 7	9 ± 6	137 ± 81	1039 ± 738	0 ± 0	2167 ± 149	1637 ± 851	8.6 ± 6.4	208 ± 71	537 ± 245	6.7 ± 6.7	2.3 ± 2.2	108 ± 51	358 ± 183
	Ler	08h	plastid	2778 ± 563	265.1 ± 94.1	3967.3 ± 971.8	1257 ± 804	1006 ± 715	11085 ± 200	37 ± 22.8	23 ± 7.4	1631 ± 1123	7231 ± 2691	3202.5 ± 642.1	79 ± 73	93 ± 19	53 ± 18	103 ± 22	5513 ± 5453	174 ± 59	0.57 ± 0.37	16.3 ± 6.4	29.5 ± 3.7	125 ± 37	1185 ± 635	209 ± 45	25 ± 11	210 ± 173	3939 ± 1429	267 ± 91	1236 ± 1098	10883 ± 3748	1.5 ± 0.2	1491 ± 272	3709 ± 661	5.1 ± 3.1	25.6 ± 7.1	729 ± 239	4730 ± 635
	Ler	08h	cytosol	747 ± 523	64.1 ± 59.8	723.7 ± 620	819 ± 255	468 ± 454	11085 ± 200	9.5 ± 6.9	15.8 ± 12.1	1147 ± 1109	1295 ± 711	522.2 ± 287.7	27 ± 38	49 ± 28	28 ± 18	30 ± 19	3429 ± 3386	67 ± 45	0.76 ± 0.33	3.3 ± 3.2	7.7 ± 5	37 ± 25	754 ± 443	69 ± 39	13 ± 10	121 ± 104	1600 ± 1546	84 ± 56	487 ± 67	8403 ± 5003	6.7 ± 7.7	395 ± 319	1769 ± 1036	0.8 ± 0.8	7.8 ± 6.4	470 ± 287	1293 ± 1046
	Ler	08h	vacuole	438 ± 178	30.9 ± 10.6	320.5 ± 80.4	1092 ± 749	1550 ± 768	125632 ± 2266	11.2 ± 9	25 ± 6.5	3480 ± 1502	379 ± 340	191.5 ± 161.5	182 ± 111	51 ± 14	27 ± 9	23 ± 12	15671 ± 4932	37 ± 31	3.45 ± 0.51	1.9 ± 0.8	1.7 ± 1.3	19 ± 9	718 ± 400	18 ± 5	31 ± 8	249 ± 213	2347 ± 924	5 ± 9	5019 ± 1231	5697 ± 2750	11.6 ± 7.8	153 ± 160	1732 ± 697	0.4 ± 0.4	4.6 ± 3.7	394 ± 113	608 ± 503
	Ler	12h	plastid	1995 ± 842	593.6 ± 112.4	2372.4 ± 866.7	2786 ± 2642	1570 ± 1151	15845 ± 12221	26.2 ± 14.8	30 ± 21.1	1640 ± 962	6342 ± 2312	5083.3 ± 1365.8	344 ± 250	76 ± 45	46 ± 26	104 ± 40	8749 ± 4829	59 ± 28	1.55 ± 0.78	27 ± 5.2	30.4 ± 7.2	128 ± 25	314 ± 231	102 ± 15	86 ± 73	52 ± 27	5703 ± 1094	182 ± 39	1297 ± 820	15630 ± 4473	6.4 ± 5.8	1728 ± 660	2483 ± 857	33.2 ± 40.2	32.9 ± 8.8	271 ± 144	4558 ± 947
	Ler	12h	cytosol	479 ± 388	100.1 ± 30.5	429.8 ± 160.8	683 ± 477	486 ± 242	11217 ± 2172	9.2 ± 8.7	6.7 ± 2.4	524 ± 540	1197 ± 434	1039.3 ± 274.8	117 ± 51	15 ± 3	9 ± 1	30 ± 13	640 ± 1103	20 ± 4	0.68 ± 0.32	5.1 ± 1.1	5.5 ± 1.9	33 ± 6	115 ± 40	34 ± 18	24 ± 28	76 ± 50	2089 ± 1117	37 ± 9	525 ± 558	6649 ± 3457	2.6 ± 1.1	377 ± 162	769 ± 615	7.2 ± 9.3	7.5 ± 3.8	61 ± 48	728 ± 179
	Ler	12h	vacuole	1926 ± 1149	58.5 ± 58.8	531 ± 355.9	1812 ± 1044	3497 ± 1770	104241 ± 18122	10.9 ± 13.2	40.9 ± 15.2	6857 ± 3401	1173 ± 1279	733.5 ± 630.8	563 ± 278	87 ± 47	52 ± 26	19 ± 16	5686 ± 3500	34 ± 27	3.91 ± 1.87	2.1 ± 3.2	3.7 ± 2.6	53 ± 23	207 ± 254	25 ± 12	161 ± 105	166 ± 114	2692 ± 1245	28 ± 23	3536 ± 1547	6770 ± 2416	11.2 ± 5.7	344 ± 367	2073 ± 1194	3.9 ± 6.6	7.5 ± 9.3	426 ± 189	866 ± 1048
	Ler	18h	plastid	2143 ± 1301	160 ± 56.3	1804.2 ± 506.4	1623 ± 829	1681 ± 467	20230 ± 19363	42 ± 22.5	21.7 ± 9.4	2609 ± 674	5717 ± 2466	5832.4 ± 2679.7	845 ± 367	104 ± 57	81 ± 48	78 ± 26	19233 ± 7829	25 ± 7	0.59 ± 0.45	25 ± 10.8	22.5 ± 6.4	116 ± 46	1351 ± 831	116 ± 42	34 ± 13	201 ± 112	9597 ± 4121	322 ± 73	1857 ± 384	12234 ± 5335	5 ± 5.2	1606 ± 605	3250 ± 1499	9.4 ± 7.2	44.4 ± 20.5	717 ± 343	4174 ± 1110
	Ler	18h	cytosol	475 ± 312	41 ± 40.4	539.1 ± 390.3	1048 ± 407	1034 ± 683	44096 ± 38785	22.8 ± 19.1	17.7 ± 13.2	1975 ± 1106	1704 ± 1384	1116.4 ± 1134.4	475 ± 184	37 ± 33	25 ± 21	21 ± 15	8239 ± 4863	15 ± 11	0.37 ± 0.15	5.1 ± 4	6.7 ± 5.3	36 ± 34	548 ± 475	34 ± 38	27 ± 19	241 ± 121	3886 ± 3364	74 ± 38	982 ± 550	5553 ± 3854	1.9 ± 1.2	462 ± 423	1688 ± 1169	1.7 ± 1.3	10.2 ± 9.2	253 ± 194	1183 ± 891
	Ler	18h	vacuole	526 ± 256	10.6 ± 8.7	170.6 ± 40.5	639 ± 587	2066 ± 714	94571 ± 36701	16.9 ± 11.1	29.6 ± 8.2	4992 ± 100	533 ± 543	382.5 ± 248.3	620 ± 308	27 ± 18	21 ± 14	18 ± 9	14543 ± 5614	24 ± 9	3.11 ± 1.12	2.4 ± 1.9	2.7 ± 0.6	15 ± 6	353 ± 219	14 ± 6	72 ± 25	190 ± 158	1907 ± 709	31 ± 15	1793 ± 409	3738 ± 1864	7.2 ± 4.9	313 ± 127	681 ± 265	0.2 ± 0.2	5.6 ± 5.7	175 ± 116	609 ± 208
T-Test Results (***p<0.001, ** p<0.01, * p<0.05, () p<0.1); comparisons within genotypes are Bonferroni corrected
T-Test comparison within compartments			compartment	Alanine	Asparagine	Aspartate	Citrate	Fructose	Fumarate	Galactinol	Gluconate	Glucose	Glutamate	Glutamine	Glycine	Isoleucine	Leucine	Lysine	Malate	Maltose	Melibiose	Methionine	Ornithine	Phenylalanine	Proline	Putrescine	Pyruvate	Raffinose	Serine	Spermidine	Succinate	Sucrose	Threitol	Threonate	Threonine	Tryptophan	Tyrosine	Valine	myo-Inositol
T-Test between genotypes		Ler:08h-gin2-1:08h	plastid	***	*		***	***	*			*	**			()			*	**		()			***	***	**		()		***		()	***	**	**		**	**
		Ler:12h-gin2-1:12h	plastid	***	***	*	*		**				***	()			*			**		***				**	***	()	***	**	**	*	()	***		*		*
		Ler:18h-gin2-1:18h	plastid	**	*	*	***	**	***		***		***	***	***		()			***	*	()	**	*	***		***		**	**	***			***		()	()	*
		Ler:08h-gin2-1:08h	cytosol		**		*	**				*				***	***				**				***	**	***		*	**		()	**	()	***	*	()	**	*
		Ler:12h-gin2-1:12h	cytosol		***		***		*	*	***	***	***		**	**	*		***	***	*	()	()	()	***					**	***			***	**			***	**
		Ler:18h-gin2-1:18h	cytosol				***				*		*	()	**		()	()		***	**				**		**	*			***		*	**		**
		Ler:08h-gin2-1:08h	vacuole		***		()	***	**	**	***	***			***	***	*	*	*					**	***		***	**	***			*			***		**	***	()
		Ler:12h-gin2-1:12h	vacuole	***	**	***		***	()		**	**		**	***	***	***	()	**				**	***			***	()	***	**		**			***		()	***	()
		Ler:18h-gin2-1:18h	vacuole	***		**		***		*	*	**	*		***		()	**	()				***	**	***		***		*	***	()	***		**		**	()	()	**
T-Test within gin2-1		gin2-1:12h-gin2-1:08h	plastid	***		***		***			()	**	*	**	**		**			***		*				**									()	*
		gin2-1:18h-gin2-1:08h	plastid	***	()	***	**	**	***	()	***	***		***	***			()	*	***			*	*				*	***		()			()					**
		gin2-1:18h-gin2-1:12h	plastid		()	***	()		***					*		*	***			**		*		*		**		*	*						()	()
		gin2-1:12h-gin2-1:08h	cytosol		***			***	*	***	**	***	*	**	***	***	***		**		***	**			***		***		***	***		()	*		***		*		**
		gin2-1:18h-gin2-1:08h	cytosol		**			***	***	**	()	***		**	***	***	***		***	()	**	**	*		()		***	***	***	*			**		***	()	**	*	***
		gin2-1:18h-gin2-1:12h	cytosol						***				()		()	*	***			()				()	**		*	***								*
		gin2-1:12h-gin2-1:08h	vacuole	*				()		*		*			*	()	**				*			**	*		**	***							()		*
		gin2-1:18h-gin2-1:08h	vacuole	()			()		()	*	**				***					*								***		*			**	()	()	*	*
		gin2-1:18h-gin2-1:12h	vacuole	*	()				()		*		**		**	()	***			()				**	***	()	***			*		**	()
T-Test within Ler		Ler:12h-Ler:08h	plastid	*	***	***								***	**					***	**	***			***	***	**	()	**	*		*	*		***	*	()	***
		Ler:18h-Ler:08h	plastid		**	***		**				()		**	***		()	()	***	***		*	*			***			**				()				**
		Ler:18h-Ler:12h	plastid		***	()						*			***				**	***	***		*		***		()	**	**	***	()					()		***
		Ler:12h-Ler:08h	cytosol								*			**	***	**	*		*	**					***					*					**	()		***
		Ler:18h-Ler:08h	cytosol					*	*	()					***				*	***	**					()	()	*			*		()					()
		Ler:18h-Ler:12h	cytosol		**		()	*	*		*	**			***		()		***		*				*			**		**	()				*	()		**
		Ler:12h-Ler:08h	vacuole	***				**	**		*	**	()	*	***	*	**		***					***	**		***			**	*
		Ler:18h-Ler:08h	vacuole		***	***			*			()		()	***	**							*		*		***			***	***	()		*	***			***
		Ler:18h-Ler:12h	vacuole	***	*	**	**	*			*					***	**		***					***		*	*				**	**			***			**
