# Supplementary material for: Resolving subcellular plant metabolism
Source: Plant J. 2019 Sep 25;100(3):438–55. doi: 10.1111/tpj.14472 (PMC8653894; doi:10.1111/tpj.14472)
Supplement: Supplementary file 13 — Table S5. Mean values of primary metabolites in four compartments and t‐test results. [file TPJ-100-438-s014.xlsx]

## Sheet: Tabelle1
Fürtauer, Küstner et al. 2019
4 compartments: absolute amounts (MW ± SD, [nmol/gDW]) for primary metabolites
	gt	time	compartment	Alanine	Asparagine	Aspartate	Citrate	Fructose	Fumarate	Galactinol	Gluconate	Glucose	Glutamate	Glutamine	Glycine	Isoleucine	Leucine	Lysine	Malate	Maltose	Melibiose	Methionine	Ornithine	Phenylalanine	Proline	Putrescine	Pyruvate	Raffinose	Serine	Spermidine	Succinate	Sucrose	Threitol	Threonate	Threonine	Tryptophan	Tyrosine	Valine	myo-Inositol
MW ± SD [nmol/gDW]	gin2-1	08h	plastid	1182 ± 383	88.4 ± 38.2	2942.3 ± 578.7	2375 ± 1252	112 ± 88	10561 ± 8266	12 ± 4.3	9.2 ± 7.3	453 ± 318	6334 ± 1294	1863.8 ± 348.5	35 ± 18	33 ± 16	29 ± 19	41 ± 12	3409 ± 1389	105 ± 34	0.49 ± 0.39	13.4 ± 11.3	16.3 ± 5.9	78 ± 35	99 ± 47	48 ± 15	5 ± 4	36 ± 40	1126 ± 243	137 ± 61	1828 ± 459	5260 ± 1219	2.5 ± 2.4	1230 ± 422	1060 ± 269	5.6 ± 6	11 ± 7.9	194 ± 62	3050 ± 583
	gin2-1	08h	cytosol	310 ± 250	2.7 ± 2.8	475.5 ± 364.2	1685 ± 1550	32 ± 58	4159 ± 6373	3.3 ± 3.1	15.7 ± 12.6	316 ± 292	1289 ± 1242	291.4 ± 243.4	27 ± 28	5 ± 8	1 ± 2	12 ± 11	2617 ± 3077	66 ± 55	0.19 ± 0.17	0.2 ± 0.4	2.9 ± 3	20 ± 18	58 ± 52	15 ± 13	1 ± 2	60 ± 53	166 ± 257	13 ± 13	823 ± 1213	2846 ± 2428	0.6 ± 0.5	421 ± 334	211 ± 319	3.7 ± 4.9	2.6 ± 2.9	140 ± 108	345 ± 345
	gin2-1	08h	vacuole	134 ± 150	2.3 ± 3.9	76.9 ± 115.2	2150 ± 2912	508 ± 287	127432 ± 6809	1.3 ± 1.4	66.2 ± 22.1	1269 ± 586	174 ± 264	51.7 ± 77.9	27 ± 16	5 ± 5	4 ± 5	5 ± 5	7900 ± 4775	20 ± 11	2.84 ± 1.08	0.1 ± 0.2	1 ± 1.6	0 ± 0	16 ± 20	5 ± 5	9 ± 9	13 ± 15	186 ± 186	4 ± 6	3335 ± 2051	763 ± 1173	14.5 ± 3.7	75 ± 57	361 ± 180	0.1 ± 0.3	0.1 ± 0.2	40 ± 53	72 ± 106
	gin2-1	08h	mitochondrion	1219 ± 426	68.5 ± 35.2	1392.4 ± 256.1	4550 ± 891	157 ± 101	24539 ± 13449	16.8 ± 6.3	31.4 ± 13.5	789 ± 347	5372 ± 1446	1721.5 ± 401.7	85 ± 32	59 ± 29	51 ± 34	59 ± 18	9273 ± 1327	228 ± 73	0.68 ± 0.71	14.9 ± 11.7	14.3 ± 5.2	82 ± 33	181 ± 80	82 ± 27	8 ± 6	128 ± 52	2350 ± 671	99 ± 45	2856 ± 693	8619 ± 2052	1.1 ± 0.3	1591 ± 266	2269 ± 561	21.9 ± 20.8	14.4 ± 9.7	432 ± 97	2822 ± 834
	gin2-1	12h	plastid	475 ± 313	151.9 ± 41.6	2245.7 ± 273.5	2912 ± 963	850 ± 641	31537 ± 17010	23.2 ± 12.9	25.6 ± 20.6	2034 ± 1676	9662 ± 2749	5325.4 ± 2393	142 ± 66	29 ± 17	14 ± 9	60 ± 27	6837 ± 2843	69 ± 38	0.85 ± 0.78	7.7 ± 5.3	26.6 ± 10.5	79 ± 27	137 ± 49	40 ± 16	8 ± 6	71 ± 47	2204 ± 939	158 ± 38	2040 ± 1226	5573 ± 1759	1.4 ± 1.4	2172 ± 721	1255 ± 538	3.1 ± 3.4	17.5 ± 8.7	251 ± 95	3507 ± 611
	gin2-1	12h	cytosol	200 ± 117	30.8 ± 11.2	271.6 ± 163.9	2106 ± 1438	523 ± 380	15476 ± 6899	11 ± 4.7	34.4 ± 12.5	1382 ± 578	2583 ± 851	1006.8 ± 542.7	149 ± 57	21 ± 11	10 ± 6	20 ± 7	6835 ± 3715	51 ± 24	1.02 ± 0.63	5 ± 2.6	5.3 ± 2.4	32 ± 17	171 ± 63	25 ± 11	15 ± 9	89 ± 48	1429 ± 596	30 ± 6	1666 ± 658	4725 ± 1652	2.4 ± 3	661 ± 252	931 ± 390	3.9 ± 4.2	6.2 ± 3.8	182 ± 67	790 ± 241
	gin2-1	12h	vacuole	42 ± 26	2.7 ± 4.2	0 ± 0	1807 ± 2619	683 ± 409	112595 ± 36885	5.1 ± 3.9	79.4 ± 63.9	2427 ± 1764	740 ± 596	0 ± 0	70 ± 53	6 ± 6	2 ± 2	6 ± 7	8268 ± 3957	27 ± 15	4.16 ± 2.02	0.8 ± 0.7	0 ± 0	14 ± 8	48 ± 13	11 ± 5	28 ± 19	65 ± 34	518 ± 352	0 ± 0	3041 ± 1439	1871 ± 1269	12.2 ± 5.6	206 ± 210	287 ± 228	0.1 ± 0.2	1.6 ± 1.7	69 ± 52	193 ± 153
	gin2-1	12h	mitochondrion	459 ± 239	55.3 ± 19.5	1007.2 ± 99.3	4946 ± 2305	906 ± 302	22594 ± 14812	22.8 ± 10	43.9 ± 34.6	1872 ± 894	5489 ± 1525	2350.7 ± 1079.6	236 ± 77	39 ± 14	21 ± 10	53 ± 20	11149 ± 4749	94 ± 23	1.58 ± 1	8 ± 3.5	14.3 ± 5.7	70 ± 12	279 ± 30	48 ± 11	12 ± 8	116 ± 56	2467 ± 243	114 ± 27	2218 ± 839	10311 ± 1582	4.8 ± 3.4	1339 ± 332	1548 ± 276	13.4 ± 14	12.4 ± 5.2	337 ± 17	2146 ± 294
	gin2-1	18h	plastid	681 ± 178	222.5 ± 144.1	1744.7 ± 397.1	2026 ± 438	702 ± 558	44727 ± 10500	34.9 ± 27.8	41.1 ± 17.2	2393 ± 1613	8093 ± 2455	8133.4 ± 2714.5	249 ± 135	55 ± 24	38 ± 18	47 ± 6	12050 ± 3993	37 ± 14	1.03 ± 1.3	12.1 ± 2.9	28 ± 10.1	58 ± 26	175 ± 76	96 ± 45	9 ± 6	197 ± 130	3765 ± 1094	171 ± 73	2263 ± 658	6643 ± 2354	2.2 ± 1.7	2133 ± 419	1984 ± 524	12.7 ± 11.9	21.7 ± 9.8	331 ± 87	3218 ± 669
	gin2-1	18h	cytosol	315 ± 78	48.4 ± 39	454.8 ± 165.4	2161 ± 852	763 ± 624	45720 ± 25517	21.8 ± 17.4	28.3 ± 12	2557 ± 2066	2166 ± 998	1235.7 ± 1099.9	219 ± 97	43 ± 20	30 ± 15	23 ± 8	8052 ± 1588	38 ± 15	1.7 ± 1.27	5 ± 1.9	7.2 ± 3.3	24 ± 11	119 ± 60	31 ± 16	9 ± 6	316 ± 179	2280 ± 700	34 ± 18	1943 ± 165	5122 ± 1841	4 ± 3.6	654 ± 235	1256 ± 364	11.7 ± 10.5	9.5 ± 5.5	251 ± 87	1086 ± 250
	gin2-1	18h	vacuole	83 ± 57	1.7 ± 3.5	39.6 ± 59.5	530 ± 532	529 ± 471	75619 ± 22706	6.1 ± 4.8	33 ± 12.4	1873 ± 1448	170 ± 264	0 ± 0	211 ± 110	14 ± 5	11 ± 5	5 ± 2	8381 ± 3938	19 ± 10	3.8 ± 3.28	2.4 ± 2.9	0.6 ± 1	6 ± 3	24 ± 17	7 ± 3	7 ± 5	104 ± 59	707 ± 412	0 ± 0	1805 ± 619	1291 ± 699	8.4 ± 6.5	163 ± 46	340 ± 140	4.9 ± 4.8	2 ± 1.9	80 ± 33	219 ± 189
	gin2-1	18h	mitochondrion	449 ± 192	119.2 ± 89.8	690 ± 392	2172 ± 520	626 ± 465	45630 ± 10617	26.7 ± 23.3	27.4 ± 11.1	1976 ± 1622	4202 ± 1655	3206.2 ± 2361.9	245 ± 114	46 ± 22	32 ± 17	32 ± 9	7846 ± 1768	32 ± 13	1.62 ± 1.33	7.8 ± 4	14.7 ± 6.4	34 ± 18	144 ± 71	57 ± 29	7 ± 5	214 ± 158	2670 ± 938	72 ± 46	1812 ± 1220	5263 ± 2522	1.8 ± 1.2	1190 ± 365	1398 ± 560	11.4 ± 11.2	13.5 ± 8.2	258 ± 107	1975 ± 562
	Ler	08h	plastid	2046 ± 1055	180.5 ± 73.8	2794.5 ± 676.5	650 ± 520	614 ± 389	4927 ± 3697	22.1 ± 13.7	13.4 ± 4.7	892 ± 372	5587 ± 2499	2273.9 ± 696.4	53 ± 45	64 ± 20	34 ± 12	67 ± 23	3981 ± 3674	103 ± 39	0.41 ± 0.27	7.9 ± 3.3	20.6 ± 9	80 ± 38	813 ± 410	145 ± 78	16 ± 5	110 ± 96	2848 ± 1245	161 ± 79	506 ± 259	6332 ± 1683	0.8 ± 0.6	987 ± 365	2543 ± 741	2.9 ± 2	18.2 ± 9	480 ± 131	2987 ± 1174
	Ler	08h	cytosol	448 ± 255	35.4 ± 43.7	543.5 ± 517.7	582 ± 204	329 ± 316	4927 ± 3697	6.5 ± 4.4	11.1 ± 8.3	812 ± 916	726 ± 658	300.1 ± 123.7	22 ± 29	38 ± 21	22 ± 14	20 ± 13	2850 ± 2857	44 ± 27	0.59 ± 0.29	2.6 ± 2.7	4.2 ± 3.9	23 ± 14	552 ± 294	34 ± 26	11 ± 8	87 ± 75	919 ± 770	42 ± 35	225 ± 170	5425 ± 2723	0.8 ± 0.6	206 ± 158	1320 ± 745	0.4 ± 0.3	5 ± 4	338 ± 196	769 ± 577
	Ler	08h	vacuole	214 ± 74	13.8 ± 12.1	205.5 ± 60	831 ± 606	1385 ± 886	123168 ± 4312	6.1 ± 4.8	18.1 ± 6.3	3078 ± 1532	97 ± 156	83.9 ± 63.8	134 ± 82	36 ± 20	18 ± 10	15 ± 11	12288 ± 4252	26 ± 24	3.04 ± 0.79	0.8 ± 0.4	0.4 ± 0.6	12 ± 11	464 ± 229	3 ± 4	27 ± 9	179 ± 153	1503 ± 662	3 ± 5	4944 ± 1324	4124 ± 1996	9.7 ± 6.7	134 ± 157	1303 ± 871	0.2 ± 0.2	3.1 ± 2.6	287 ± 103	492 ± 461
	Ler	08h	mitochondrion	1256 ± 829	112.5 ± 47.2	1272.7 ± 612.3	1105 ± 241	697 ± 412	14780 ± 11090	22.5 ± 14.3	21.2 ± 2.7	1475 ± 932	2496 ± 1233	1258.4 ± 471.8	67 ± 61	55 ± 18	32 ± 14	54 ± 19	5493 ± 1770	96 ± 49	0.73 ± 0.38	10 ± 4.3	13.6 ± 5.1	66 ± 34	603 ± 187	113 ± 51	15 ± 6	212 ± 170	2217 ± 1168	128 ± 69	1067 ± 1095	9102 ± 1891	8.6 ± 6.3	711 ± 351	2042 ± 863	2.6 ± 1.5	13 ± 5.9	488 ± 115	2383 ± 1061
	Ler	12h	plastid	1238 ± 434	388.8 ± 97.8	1611.3 ± 669.4	1848 ± 1962	854 ± 499	12418 ± 9563	15.7 ± 7	18 ± 15.4	1181 ± 498	4572 ± 2156	3394.9 ± 1198.8	206 ± 128	50 ± 15	30 ± 8	64 ± 29	4762 ± 1942	33 ± 9	1.12 ± 0.57	17.7 ± 4.6	20.6 ± 6.9	78 ± 10	168 ± 111	68 ± 14	55 ± 46	38 ± 1	3588 ± 665	110 ± 32	854 ± 535	8784 ± 1914	3.9 ± 3.4	1186 ± 499	1482 ± 291	20.9 ± 26.2	22.1 ± 6.5	151 ± 37	3051 ± 846
	Ler	12h	cytosol	331 ± 289	65.7 ± 20.3	289.3 ± 106.9	374 ± 398	364 ± 185	9377 ± 2351	6.1 ± 5.9	3.9 ± 3.8	426 ± 429	905 ± 484	691.1 ± 241.8	91 ± 57	12 ± 3	7 ± 2	14 ± 5	465 ± 802	14 ± 4	0.53 ± 0.26	3.3 ± 0.6	3.6 ± 1.4	22 ± 6	94 ± 48	23 ± 14	17 ± 20	52 ± 27	1453 ± 848	24 ± 8	372 ± 405	4464 ± 3072	2.4 ± 1.4	267 ± 142	526 ± 456	4.7 ± 6	5 ± 3.5	43 ± 38	440 ± 112
	Ler	12h	vacuole	1442 ± 1131	26.3 ± 39.3	289.8 ± 302.3	1223 ± 698	2980 ± 1636	87032 ± 19809	12.4 ± 16	30.4 ± 16.6	5691 ± 2583	403 ± 447	381.2 ± 418.7	492 ± 342	71 ± 50	42 ± 29	12 ± 13	2896 ± 1330	26 ± 21	3.05 ± 1.41	1.2 ± 1.9	1.8 ± 1.8	34 ± 21	169 ± 247	15 ± 10	92 ± 63	137 ± 109	1733 ± 1167	15 ± 16	2962 ± 1633	4124 ± 2229	7.6 ± 4.3	197 ± 254	1443 ± 1087	5 ± 7.3	4.1 ± 6.2	340 ± 229	449 ± 683
	Ler	12h	mitochondrion	1288 ± 845	271.4 ± 68.7	1209.6 ± 411.5	2260 ± 1620	983 ± 704	22476 ± 8694	16.5 ± 9.4	25.1 ± 13.3	1477 ± 785	2813 ± 1045	2388.9 ± 1062.2	233 ± 227	46 ± 41	28 ± 24	62 ± 28	5410 ± 2225	40 ± 16	1.47 ± 0.63	12 ± 2.8	13.6 ± 6.3	80 ± 17	227 ± 168	60 ± 9	68 ± 62	89 ± 67	3920 ± 1258	89 ± 42	1170 ± 801	12851 ± 4687	4.8 ± 4.1	799 ± 368	1873 ± 772	17.3 ± 22.2	16.7 ± 4.5	216 ± 177	2348 ± 577
	Ler	18h	plastid	1542 ± 903	128.9 ± 54	1320.9 ± 377.8	1156 ± 511	1036 ± 258	16071 ± 13795	25.7 ± 14.2	13.1 ± 8.6	1359 ± 880	3715 ± 1456	4480 ± 2264.6	641 ± 288	68 ± 31	53 ± 26	50 ± 16	12649 ± 4483	17 ± 5	0.3 ± 0.32	17.5 ± 7.1	17.6 ± 5.9	73 ± 27	842 ± 454	83 ± 34	21 ± 10	103 ± 58	6506 ± 2279	208 ± 68	1453 ± 381	7595 ± 2080	0.9 ± 0.3	1091 ± 303	2321 ± 1009	5.4 ± 4.2	28.9 ± 12	441 ± 192	3120 ± 963
	Ler	18h	cytosol	362 ± 275	24.4 ± 38.1	433 ± 326.3	891 ± 479	840 ± 616	43248 ± 38858	17.4 ± 15.1	15.6 ± 12.9	1727 ± 1184	1339 ± 1132	760.7 ± 1033.4	421 ± 193	32 ± 30	21 ± 20	17 ± 13	7671 ± 4992	12 ± 9	0.3 ± 0.32	3.9 ± 4.9	4.9 ± 5.1	29 ± 30	434 ± 392	29 ± 32	21 ± 15	202 ± 133	3208 ± 2962	58 ± 34	823 ± 491	4365 ± 3525	1.6 ± 1.3	374 ± 342	1336 ± 1014	1.2 ± 1.1	8.6 ± 8.1	212 ± 181	879 ± 863
	Ler	18h	vacuole	323 ± 175	0 ± 0	58.5 ± 87.9	513 ± 492	1688 ± 547	93087 ± 37680	12.1 ± 7.5	23.7 ± 5.3	4063 ± 635	319 ± 504	78.3 ± 68.6	451 ± 227	23 ± 17	18 ± 14	15 ± 10	13038 ± 6893	19 ± 6	2.98 ± 1.12	0.7 ± 1.2	1.3 ± 1.1	12 ± 6	270 ± 204	10 ± 3	56 ± 18	139 ± 138	1509 ± 736	19 ± 12	1396 ± 195	2638 ± 1458	6.9 ± 5	208 ± 162	548 ± 258	0.1 ± 0.1	5.2 ± 5.4	139 ± 106	419 ± 350
	Ler	18h	mitochondrion	819 ± 509	46.2 ± 17.5	701.5 ± 399.8	750 ± 576	1349 ± 398	6491 ± 9558	29.3 ± 16.1	16.6 ± 4.4	2483 ± 739	2581 ± 1581	1821.3 ± 1097.4	427 ± 206	36 ± 20	32 ± 22	34 ± 20	8658 ± 5556	17 ± 5	0.58 ± 0.33	10.4 ± 5	9.6 ± 5.3	53 ± 25	638 ± 351	41 ± 32	35 ± 12	252 ± 137	4167 ± 2243	139 ± 108	960 ± 485	6928 ± 3252	4.7 ± 5.4	708 ± 394	1413 ± 616	5 ± 3.8	13.6 ± 7.7	352 ± 233	1547 ± 1149
T-Test Results (***p<0.001, ** p<0.01, * p<0.05, () p<0.1); comparisons within genotypes are Bonferroni corrected
T-Test comparison within compartments			compartment	Alanine	Asparagine	Aspartate	Citrate	Fructose	Fumarate	Galactinol	Gluconate	Glucose	Glutamate	Glutamine	Glycine	Isoleucine	Leucine	Lysine	Malate	Maltose	Melibiose	Methionine	Ornithine	Phenylalanine	Proline	Putrescine	Pyruvate	Raffinose	Serine	Spermidine	Succinate	Sucrose	Threitol	Threonate	Threonine	Tryptophan	Tyrosine	Valine	myo-Inositol
T-Test between genotypes		Ler:08N-gin2-1:08N	plastid	*	**		***	***	()	*		**				***		**				()			***	***	***	*	**		***		*		***		*	***
		Ler:12N-gin2-1:12N	plastid	***	***	**	()		**				***	*		**	***		()	**		***				**	***		***	**	**	***	()	***		*		**
		Ler:18N-gin2-1:18N	plastid	**	*	*	***	*	***		***	()	***	**	***		()			***	*	*	**		***		***	*	**		**		*	***		*		()
		Ler:08N-gin2-1:08N	cytosol		*		*	**		()		()				***	***				***	**			***	*	***		*	*		*		*	***	*	()	**	*
		Ler:12N-gin2-1:12N	cytosol		***		***		*	()	***	***	***		*	*		*	***	***	*	*	()		**			*		*	***			***	*			***	***
		Ler:18N-gin2-1:18N	cytosol				***				*		*		**					***	***				**		**	()		*	***		*	*		**
		Ler:08N-gin2-1:08N	vacuole		*	**		**		**	***	***			***	***	***	*	()			***		***	***		***	**	***		*	***	*		***		**	***	**
		Ler:12N-gin2-1:12N	vacuole	***	*	**		***	()		*	**		**	***	***	***		***				***	**			**	*	**	**		**	()		***	*		**
		Ler:18N-gin2-1:18N	vacuole	***				***		*	*	***		**	***	()	()	*	*			()		**	***	*	***		*	***	*	**			*	**	()	()
		Ler:08N-gin2-1:08N	mitochondrion		*		***	***			*	*	***	*			*		***	***					***	()	**				***		***	***		**
		Ler:12N-gin2-1:12N	mitochondrion	**	***		**				()		***						**	***		**				*	**		**		**	()		***			*	()
		Ler:18N-gin2-1:18N	mitochondrion	*	*		***	***	***		**		*	()	**					***	**		*	*	***		***		()	*	*			**		*
T-Test within gin2-1		gin2-1:12N-gin2-1:08N	plastid	***	**	**		***	**	*	*	**	**	***	***		*		**	*			*		()				*					***
		gin2-1:18N-gin2-1:08N	plastid	**	*	***		**	***	*	***	***	()	***	***	*			***	***			**		**	**		***	***					***	***		*	***
		gin2-1:18N-gin2-1:12N	plastid			**	*		*					*	*	**	***		***	*		*				***		**	*						**	*
		gin2-1:12N-gin2-1:08N	cytosol		***			***	**	***	**	***	**	**	***	***	***		*		***	***	()		***		***		***	**	()	()	()	()	***		*		**
		gin2-1:18N-gin2-1:08N	cytosol		**			***	***	**	*	***		*	***	***	***	()	***		***	***	**		*	*	***	***	***	**		*	**	()	***	*	**	*	***
		gin2-1:18N-gin2-1:12N	cytosol	*		*			**						*	**	***								()		*	***	*						()	*			*
		gin2-1:12N-gin2-1:08N	vacuole			()				**		*	*	*	*							**	*	***	***	*	**	***	*	()		()		()			*		()
		gin2-1:18N-gin2-1:08N	vacuole						***	**	***				***	***	**					*		***				***	**	*	()		*	***		**	*	()	()
		gin2-1:18N-gin2-1:12N	vacuole	()		()			**		()		**	#DIV/0!	***	**	***						*	**	***	*	***			#DIV/0!	*					**
		gin2-1:12N-gin2-1:08N	mitochondrion	***		***		***				***			***	*	**			***	*	()			***	***					()	()	***	()	***			*	*
		gin2-1:18N-gin2-1:08N	mitochondrion	***		***	***	**	***			*			***			**		***	()			***		()					*	**	()	**	***			***	*
		gin2-1:18N-gin2-1:12N	mitochondrion		*	*	**		***				()				()	*	*	***				***	***					*		***	*					()
T-Test within Ler		Ler:12N-Ler:08N	plastid	()	***	**			()					*	***					***	**	***			***	()	**				()	**	*		***	()		***
		Ler:18N-Ler:08N	plastid			***	()	**	()				*	**	***		*		***	***		***				*			**		***						*
		Ler:18N-Ler:12N	plastid		***										***		*		***	***	***				***		*	()	***	**	**		*		**	()		***
		Ler:12N-Ler:08N	cytosol		()				*		*			***	**	**	**		*	**					***								**		**	()		***
		Ler:18N-Ler:08N	cytosol					*	*	()		()			***				*	***	()						()	*			**					*
		Ler:18N-Ler:12N	cytosol		**		*	*	*	()	**	**			***				***						*			**	()	**	*				*	()		**
		Ler:12N-Ler:08N	vacuole	**				**	***		()	**	()	*	**	()	*		***				()	**	*	**	**			*	**					()
		Ler:18N-Ler:08N	vacuole		**	***			()	()	()				***								()		()	***	***			**	***	()			**			**
		Ler:18N-Ler:12N	vacuole	**	()	*	*	*						*		**	*		***					**							**	()			**	*		*
		Ler:12N-Ler:08N	mitochondrion		***		*							**	*					**	*				**	()	**		**			()				()		***
		Ler:18N-Ler:08N	mitochondrion		***	*		***			*	*			***	*		()		***						***	***		()						()	()
		Ler:18N-Ler:12N	mitochondrion		***	**	*		***	()	()	*			()			*		***	***			*	**			**				***				()
